# Supplementary material for: Widely targeted metabolic profiling reveals drought resistance mechanisms in alfalfa leaves
Source: BMC Plant Biol. 2025 Sep 22;25:1160. doi: 10.1186/s12870-025-07163-9 (PMC12452014; doi:10.1186/s12870-025-07163-9)
Supplement: Supplementary file 1 — Supplementary Material 1. [file 12870_2025_7163_MOESM1_ESM.xls]

## Sheet: meta_intensity_allNEW
Compound_ID	Name	Chinese name	Formula	Molecular Weight	RT [min]	Class I(English)	Class II(English)	Class I(Chinese)	Class II(Chinese)	CAS	HMDB ID	KEGG ID	Lipidmaps ID	all_LZ_Control_1	all_LZ_Control_2	all_LZ_Control_3	all_LZ_Control_4	all_LZ_Drought_1	all_LZ_Drought_2	all_LZ_Drought_3	all_LZ_Drought_4	all_G3_Control_1	all_G3_Control_2	all_G3_Control_3	all_G3_Control_4	all_G3_Drought_1	all_G3_Drought_2	all_G3_Drought_3	all_G3_Drought_4	all_QC1	all_QC2	all_QC3
Com_1_pos	Adenosine	腺苷	C10H13N5O4	267.24	2.762	Nucleotide And Its Derivates	Nucleotide And Its Derivates	核苷酸及其衍生物	核苷酸及其衍生物	"58-61-7"	HMDB0000050	C00212		3175000	4017000	3293000	4461000	5492000	6837000	5814000	5797000	3871000	4480000	4825000	12510000	313700000	366600000	314900000	213000000	64510000	66050000	64540000
Com_2_pos	Uridine	尿苷	C9H12N2O6	244.2	1.86	Nucleotide And Its Derivates	Nucleotide And Its Derivates	核苷酸及其衍生物	核苷酸及其衍生物	"58-96-8"	HMDB0000296	C00299		1740000	2155700	2086500	2741000	2003200	1978000	2284000	1929000	2434600	2288700	2697000	2006000	1545000	1795000	1975000	1920160	2086000	2422000	1632000
Com_3_pos	Cytidine	胞苷	C9H13N3O5	243.22	1.029	Nucleotide And Its Derivates	Nucleotide And Its Derivates	核苷酸及其衍生物	核苷酸及其衍生物	"65-46-3"	HMDB0000089	C00475		10590000	5269000	9225000	8903000	5890000	6555000	13720000	7489000	10530000	4484000	8449000	4601000	4269000	6715000	5350000	4954000	6840000	4374000	11600000
Com_4_pos	4-Methylumbelliferone	4-甲基伞形酮	C10H8O3	176.17	8.691	Phenylpropanoids and polyketides	Coumarins and derivatives	苯丙素和聚酮化合物	香豆素及其衍生物	"90-33-5"	HMDB0059622	C03081		89550	94420	90110	92140	249600	263900	161900	212900	172400	252400	222700	125300	232600	395600	363100	466700	177300	180900	195700
Com_5_pos	Gramine	芦竹碱	C11H14N2	174.24	9.938	Alkaloids and derivatives	Indoles Alkaloids	生物碱及其衍生物	吲哚类生物碱	"87-52-5"	HMDB0035762	C08304		220400	195700	204800	205800	169400	155300	228200	166900	130000	194400	157000	162500	115700	99970	113500	107500	139200	156200	152100
Com_6_pos	Matrine	苦参碱	C15H24N2O	248.36	4.329	Alkaloids and derivatives	Lupin Alkaloids	生物碱及其衍生物	羽扇豆生物碱	"519-02-8"	HMDB0243621	C10774		6216	7861	2794	2610	6412	4030	2703	6791	7682	2005	5881	8264	4852	3831	4885	3314	5935	6409	4801
Com_7_pos	Phloretin	根皮素	C15H14O5	274.27	8.598	Flavonoids	Chalcones and dihydrochalcones	类黄酮	查尔酮和二氢查尔酮	"60-82-2"	HMDB0003306	C00774	LMPK12120525	1729000	1467000	1251000	1893000	1569000	1488000	1959000	1625000	1321000	1292000	1579000	1347000	1227000	1287000	1864000	1917000	1354000	1605000	1619000
Com_8_pos	Synephrine	辛弗林	C9H13NO2	167.21	1.039	Phenols And Its Derivatives	Phenols And Its Derivatives	酚类及其衍生物	酚类及其衍生物	"94-07-5"	HMDB0004826	C04548		36220	13700	12940	12940	78000	23940	57420	47210	8314	39670	54940	24865	15550	22340	51200	29130	34100	22730	36110
Com_9_pos	5-Aminolevulinic acid	5-氨基乙酰丙酸	C5H9NO3	131.13	0.872	Amino Acid And Its Derivatives	Amino Acid And Its Derivatives	氨基酸及其衍生物	氨基酸及其衍生物	"106-60-5"	HMDB0001149	C00430		28080	24790	13330	21460	144100	161800	166050	191700	16080	24940	11000	18270	109700	132300	70110	167700	107300	88680	70090
Com_10_pos	Tryptamine	色胺	C10H12N2	160.22	5.205	Organoheterocyclic compounds	Indole And Its Derivatives	有机杂环化合物	吲哚及其衍生物	"61-54-1"	HMDB0000303	C00398		4455	3228	4971	5434	36000	30170	34860	38630	3728	2835	4867	2628	33540	49100	49300	53980	25780	12360	20200
Com_11_pos	Dihydrothymine	5,6-二氢胸腺嘧啶	C5H8N2O2	128.13	2.53	Nucleotide And Its Derivates	Nucleotide And Its Derivates	核苷酸及其衍生物	核苷酸及其衍生物	"696-04-8"	HMDB0000079	C00906		259200	302000	153700	292100	31640	78530	61660	66410	219400	277200	216400	122400	13441	70130	149000	13440	86160	187400	86870
Com_12_pos	Sophoricoside	槐角苷	C21H20O10	432.38	7.038	Flavonoids	Isoflavonoids	类黄酮	异黄酮	"152-95-4"			LMPK12050168	1191000	1112000	1166000	1280000	1500000	1548000	2165000	1971000	581100	513600	666100	590600	681400	851500	934100	775400	1006000	1037000	1116000
Com_13_pos	Obacunone	黄柏酮	C26H30O7	454.51	10.997	Terpenoids	Triterpenoids	萜类	三萜	"751-03-1"	HMDB0035858	C08775		9643	14740	6316	9167	9089	11380	21420	11090	15840	2757	14190	5514	4410	6276	19510	18381	13170	12100	5343
Com_14_pos	Phloretic acid	对羟基苯丙酸	C9H10O3	166.17	6.405	Phenylpropanoids and polyketides	Phenylpropanoic acids	苯丙素和聚酮化合物	苯丙酸类	"501-97-3"	HMDB0002199	C01744		44865	41514	38400	31750	65870	60280	84470	41550	38836	48579	58298	37730	40230	82470	71990	41340	51930	41940	48680
Com_15_pos	Dehydroevodiamine	去氢吴茱萸碱	C19H15N3O	301.34	7.31	Alkaloids and derivatives	Quinazolines Alkaloids	生物碱及其衍生物	喹唑啉类生物碱	"67909-49-3"	HMDB0250954			28320	17610	35540	29020	35800	30680	69220	29580	19365	37270	44090	18720	26070	38950	37900	36800	31050	22450	29110
Com_16_pos	6-Gingerol	6-姜酚	C17H26O4	294.39	10.748	Phenols And Its Derivatives	Phenols And Its Derivatives	酚类及其衍生物	酚类及其衍生物	"23513-14-6"	HMDB0005783	C10462		3998000	3956000	3447000	4146000	2921000	2627000	3459000	3067000	3983000	3467000	3132000	3906000	2575000	3075000	3665000	2637000	3614000	3390000	3193000
Com_17_pos	Scopoletin	东莨菪内酯	C10H8O4	192.17	6.933	Phenylpropanoids and polyketides	Coumarins and derivatives	苯丙素和聚酮化合物	香豆素及其衍生物	"92-61-5"	HMDB0034344	C01752		232800	190800	212400	280400	530800	654300	677900	470200	169900	277300	282300	238800	487800	496200	566900	572200	378300	396800	397400
Com_18_pos	Protopine	原阿片碱	C20H19NO5	353.37	6.91	Alkaloids and derivatives	Isoquinolines Alkaloids	生物碱及其衍生物	异喹啉类生物碱	"130-86-9"	HMDB0003920	C05189		15926	13320	9434	14146	19450	27390	56280	44130	14772	12821	10030	14368	16500	31780	15600	32840	6619	17900	11540
Com_19_pos	Leonurine	益母草碱	C14H21N3O5	311.33	10.915	Alkaloids and derivatives	Organic Amine Alkaloid	生物碱及其衍生物	有机胺类生物碱	"24697-74-3"	HMDB0254014	C16985		37100	30900	25350	35830	35510	22150	35890	27690	30090	31230	31090	38440	38810	29260	29450	25250	37000	41450	28240
Com_20_pos	Bornyl acetate	乙酸龙脑酯	C12H20O2	196.29	9.209	Phenols And Its Derivatives	Phenols And Its Derivatives	酚类及其衍生物	酚类及其衍生物	"76-49-3"	HMDB0303194	C11338		4122000	3819000	3258000	4744000	2599000	1950000	3368000	2416000	2498000	2269000	3398000	3375000	1382000	1037000	1463000	759800	2828000	2720000	3133000
Com_21_pos	Betulonic acid	路路通酸	C30H46O3	454.68	11.061	Terpenoids	Triterpenoids	萜类	三萜	"4481-62-3"	HMDB0249168			15790	7993	24860	10910	35750	16990	35890	38800	15060	10510	23570	9121	15430	20660	30340	13130	15020	24880	23830
Com_22_pos	Maltitol	麦芽糖醇	C12H24O11	344.31	0.914	Lipids	Fatty Acyls	脂质	脂肪酰类	"585-88-6"	HMDB0002928			43000	30750	51940	105800	59730	73020	85830	68840	45690	65740	44730	68280	91890	104500	124700	111900	86410	62480	42820
Com_23_pos	3,4-Dihydroxybenzaldehyde	3,4-二羟基苯甲醛	C7H6O3	138.12	5.306	Phenols And Its Derivatives	Phenols And Its Derivatives	酚类及其衍生物	酚类及其衍生物	"139-85-5"	HMDB0059965	C16700		25970	25125	28630	44910	36836	32932	25620	17430	15770	36600	27358	40910	28120	46210	33700	26600	31880	54110	14450
Com_24_pos	Sinapinic Acid	芥子酸	C11H12O5	224.21	6.865	Phenolic acids	Cinnamic acids and derivatives	酚酸类	肉桂酸及其衍生物	"530-59-6"	HMDB0034069			758300	693500	683200	990300	774200	530500	699000	620300	1256000	939900	553100	983100	834100	953200	1134000	931100	720700	914400	920000
Com_25_pos	Bergapten	香柠檬烯	C12H8O4	216.19	9.72	Phenylpropanoids and polyketides	Coumarins and derivatives	苯丙素和聚酮化合物	香豆素及其衍生物	"484-20-8"	HMDB0030637	C01557		23160	13980	15800	24920	21660	27160	27035	20920	18150	10720	12870	19600	14790	46270	31200	26450	22720	14090	20740
Com_26_pos	Azelaic acid	壬二酸	C9H16O4	188.22	7.433	Organic Acid And Its Derivatives	Organic Acid And Its Derivatives	有机酸及其衍生物	有机酸及其衍生物	"123-99-9"	HMDB0000784	C08261	LMFA01170054	44820	38070	25600	40330	49610	37580	62190	54520	36410	21740	30560	20720	33610	36150	33080	47700	31300	34180	49280
Com_27_pos	Syringaldehyde	丁香醛	C9H10O4	182.17	6.897	Phenols And Its Derivatives	Phenols And Its Derivatives	酚类及其衍生物	酚类及其衍生物	"134-96-3"	HMDB0258653			27790	10680	31330	33530	51730	15610	38790	30980	18410	28200	30500	33790	30780	11330	26000	36270	24630	54490	24100
Com_28_pos	Indole-3-acetic acid	吲哚-3-乙酸	C10H9NO2	175.18	7.567	Phytohormones	Auxin	植物激素	生长素	"87-51-4"	HMDB0302181	C00954		8619	13583	9410	10448	30810	46200	44930	35430	10690	16710	9041	9212	46660	40670	37690	36900	30340	32850	39960
Com_29_pos	6-Methylcoumarin	6-甲基香豆素	C10H8O2	160.17	9.238	Phenylpropanoids and polyketides	Coumarins and derivatives	苯丙素和聚酮化合物	香豆素及其衍生物	"92-48-8"	HMDB0032394			430600	456700	354800	528400	290400	241500	352900	288300	279700	247300	324800	377600	134900	101600	115100	97430	300400	315200	292300
Com_30_pos	Indole-3-carboxylic acid	3-吲哚甲酸	C9H7NO2	161.16	7.142	Organoheterocyclic compounds	Indole And Its Derivatives	有机杂环化合物	吲哚及其衍生物	"771-50-6"	HMDB0003320	C19837		21450	18550	28730	27310	36780	21460	14550	26160	31340	23250	28180	21740	33460	24510	33690	26180	18520	40990	21050
Com_31_pos	Trans-Zeatin	反式玉米素	C10H13N5O	219.24	4.588	Phytohormones	Cytokinins	植物激素	细胞分裂素	"1637-39-4"	HMDB0012204	C00371		49900	27730	33940	67470	290200	272300	477300	318700	66201	84746	31190	56177	57330	28210	134800	127300	154800	173900	132200
Com_32_pos	Ademetionine	腺苷蛋氨酸	C15H22N6O5S	398.44	0.8	Amino Acid And Its Derivatives	Amino Acid And Its Derivatives	氨基酸及其衍生物	氨基酸及其衍生物	"29908-03-0"	HMDB0001185	C00019		43000	39820	38380	22570	24800	20750	27330	16820	40050	35550	40900	41530	18420	13200	19010	24430	19650	20540	21420
Com_33_pos	Abietic Acid	松香酸	C20H30O2	302.45	14.89	Terpenoids	Diterpenoids	萜类	二萜	"514-10-3"	HMDB0247751	C06087	LMPR0104050001	174454	156891	84530	191007	1428000	838000	1009428	628618	127983	135356	106400	65620	834000	2238000	1755071	1478957	234900	301900	270300
Com_34_pos	Melezitose	松三糖	C18H32O16	504.44	0.998	Carbohydrates And Its Derivatives	Carbohydrates And Its Derivatives	糖类及其衍生物	糖类及其衍生物	"597-12-6"	HMDB0011730	C08243		2168000	2597000	1922000	2854000	20550000	18510000	19110000	17990000	1974000	2776000	1424000	2984000	21150000	15900000	18930000	19930000	9332000	10210000	14460000
Com_35_pos	7-Methoxycoumarin	7-甲氧基香豆素	C10H8O3	176.17	8.68	Phenylpropanoids and polyketides	Coumarins and derivatives	苯丙素和聚酮化合物	香豆素及其衍生物	"531-59-9"	HMDB0029758	C09268		98330	100500	37990	70720	176800	208600	281900	183730	173400	194000	261800	145100	289500	617900	635500	594700	198400	187000	252200
Com_36_pos	2-Phenylethylamine	2-苯乙胺	C8H11N	121.18	4.584	Amines	Amines	胺类	胺类	"64-04-0"	HMDB0012275	C05332		8842	5929	13320	15540	466100	772300	25060	10740	16710	15270	17920	15120	19930	44150	77340	39570	97130	66030	68700
Com_37_pos	Aucubin	桃叶珊瑚苷	C15H22O9	346.33	4.126	Terpenoids	Monoterpenoids	萜类	单萜	"479-98-1"	HMDB0036562	C09771	LMPR0102070006	15150	32640	35030	29450	26630	27700	36170	17410	9445	24210	38400	26820	26840	31960	35640	27060	27930	19700	27420
Com_38_pos	Asarinin	细辛脂素	C20H18O6	354.35	11.812	Phenylpropanoids and polyketides	Lignans	苯丙素和聚酮化合物	木脂素类	"133-04-0"				7803	7155	9199	6667	10990	13380	9554	10080	13050	7136	8410	13150	13660	17460	12975	9951	6162	5486	6993
Com_39_pos	Vitamin A	维生素A	C20H30O	286.452	9.514	Vitamins	Vitamins	维生素	维生素	"68-26-8"	HMDB0000305	C00473	LMPR01090001	32100	35240	30380	30180	28529	21240	31620	34950	24540	32020	10950	12890	23740	24760	29940	20450	26550	20720	26100
Com_40_pos	Methyl linolenate	亚麻酸甲酯	C19H32O2	292.46	16.057	Lipids	Fatty Acyls	脂质	脂肪酰类	"301-00-8"	HMDB0254600			67150	33830	75830	43640	24230	27810	63500	28060	62530	15730	20850	35500	33210	21280	33330	47220	61420	60490	57710
Com_41_pos	Methyl linoleate	亚油酸甲酯	C19H34O2	294.47	13.221	Lipids	Fatty Acyls	脂质	脂肪酰类	"112-63-0"	HMDB0034381			145800	77320	151700	112400	196700	145900	280100	172300	105000	107300	101700	104600	97940	90590	112800	122700	141200	151100	157100
Com_42_pos	SDMA	二甲基-L-精氨酸	C8H18N4O2	202.25	0.913	Amino Acid And Its Derivatives	Amino Acid And Its Derivatives	氨基酸及其衍生物	氨基酸及其衍生物	"30344-00-4"	HMDB0003334			519600	613300	425400	534000	619200	757600	712500	779200	332200	383800	560200	355700	455300	751200	644500	545200	487900	556000	530200
Com_43_pos	Isonicotinic acid	异烟酸	C6H5NO2	123.11	1.029	Vitamins	Vitamins	维生素	维生素	"55-22-1"	HMDB0060665	C07446		3194000	3015000	2604000	3055000	2489000	2121000	3543000	2869000	2189000	2497000	2187000	1975000	2069000	2302000	2085000	3452000	2938000	1694000	1997000
Com_44_pos	D-Arabitol	D-阿拉伯糖醇	C5H12O5	152.15	0.926	Carbohydrates And Its Derivatives	Sugar Alcohols	糖类及其衍生物	糖醇	"488-82-4"	HMDB0000568	C01904		22740000	18770000	16230000	20630000	11390000	14070000	15500000	12570000	22990000	17810000	20630000	18040000	10140000	13870000	11180000	9541000	16220000	17570000	15720000
Com_45_pos	5-Methylcytidine	5-甲基胞苷	C10H15N3O5	257.24	1.036	Nucleotide And Its Derivates	Nucleotide And Its Derivates	核苷酸及其衍生物	核苷酸及其衍生物	"2140-61-6"	HMDB0000982			31700	22860	18170	27050	17190	16150	16850	15510	26820	39970	22590	32160	17840	20630	19740	19190	28580	26200	31320
Com_46_pos	2-Picolinic acid	2-吡啶甲酸	C6H5NO2	123.11	1.467	Organoheterocyclic compounds	Pyridines and derivatives	有机杂环化合物	吡啶及其衍生物	"98-98-6"	HMDB0002243	C10164		7610000	5356000	4762000	6704000	5800000	7237000	8331000	7119000	5136000	4705000	4976000	3835000	2913000	3901000	3444000	4514000	5595000	4591000	5807000
Com_47_pos	gamma-caprolactone	γ-己内酯	C6H10O2	114.14	6.631	Organoheterocyclic compounds	Lactones	有机杂环化合物	内酯	"695-06-7"	HMDB0003843		LMFA07040010	51070	73660	11230	21340	147500	81800	159300	122700	49616	56038	68141	32020	45880	61360	65590	63290	100800	60550	55290
Com_48_pos	Dodecanedioic acid	十二烷二酸	C12H22O4	230.3	9.452	Organic Acid And Its Derivatives	Organic Acid And Its Derivatives	有机酸及其衍生物	有机酸及其衍生物	"693-23-2"	HMDB0000623	C02678	LMFA01170009	47748	51630	43907	53664	103300	201700	89080	139300	57060	43880	25220	51310	39430	17320	70720	37430	73260	56150	36690
Com_49_pos	6-Hydroxynicotinic acid	6-羟基烟酸	C6H5NO3	139.11	2.908	Organoheterocyclic compounds	Pyridines and derivatives	有机杂环化合物	吡啶及其衍生物	"5006-66-6"	HMDB0002658	C01020		149400	41240	79760	101000	67010	57800	70880	53230	89000	33800	140600	76180	57630	136300	113500	74490	86680	88340	75810
Com_51_pos	Alantolactone	土木香内酯	C15H20O2	232.32	12.565	Organoheterocyclic compounds	Organoheterocyclic compounds	有机杂环化合物	有机杂环化合物	"546-43-0"	HMDB0035906	C09289	LMPR0103190013	36910	43670	51640	38270	26760	38590	27866	22200	60490	61810	32990	30940	38540	66520	51930	45820	45990	26950	53890
Com_52_pos	Dihydrotanshinone I	15,16-二氢丹参酮I	C18H14O3	278.302	11.812	Terpenoids	Diterpenoids	萜类	二萜	"87205-99-0"				139600	89700	82510	94940	144000	109000	187400	151400	94320	84040	67650	126800	45580	54000	56500	74070	116700	143400	138900
Com_53_pos	Asperulosid	车叶草苷	C18H22O11	414.361	5.675	Carbohydrates And Its Derivatives	Carbohydrates And Its Derivatives	糖类及其衍生物	糖类及其衍生物	"14259-45-1"		C09769		10752	10217	7098	6621	24480	34200	16270	17900	5697	8674	10534	10739	33410	37260	26248	33220	12660	10530	11270
Com_54_pos	Gallocatechin gallate	没食子酸儿茶素没食子酸酯	C22H18O11	458.372	6.01	Organic Acid And Its Derivatives	Benzoic acids and derivatives	有机酸及其衍生物	苯甲酸及其衍生物	"4233-96-9"	HMDB0301673			2575	2229	5424	4242	2474	3272	5809	4864	4754	5172	2594	4736	6943	7405	4785	4841	2172	3920	2661
Com_55_pos	Calycosin-7-O-beta-D-glucoside	毛蕊异黄酮苷	C22H22O10	446.404	6.581	Flavonoids	Isoflavonoids	类黄酮	异黄酮	"20633-67-4"				34610	35294	27640	36412	251300	324600	204700	133100	42480	22960	58530	31694	121800	137700	192900	242100	61690	81290	98150
Com_56_pos	Erianin	毛兰素	C18H22O5	318.364	10.625	Phenylpropanoids and polyketides	Stilbenes	苯丙素和聚酮化合物	芪类	"95041-90-0"	HMDB0251918			5811	3549	3815	4255	37680	26450	26871	16168	10495	12357	7453	12966	29700	24730	26998	23840	10220	12700	17550
Com_57_pos	Ferulaldehyde	4-羟基-3-甲氧基肉桂醛	C10H10O3	178.185	7.532	Phenols And Its Derivatives	Phenols And Its Derivatives	酚类及其衍生物	酚类及其衍生物	"458-36-6"				211700	200800	111200	297600	165300	125600	223600	172100	130000	146300	214200	121800	142700	137800	119100	116300	191500	196100	179200
Com_58_pos	Linderane	乌药醚内酯	C15H16O4	260.285	11.266	Terpenoids	Sesquiterpenoids	萜类	倍半萜	"13476-25-0"		C09495		100500	140500	138700	108300	108400	89090	44070	95290	136400	114300	98950	167500	99030	144500	131182	112900	70770	88130	90420
Com_59_pos	Schaftoside	夏佛塔苷	C26H28O14	564.492	6.074	Flavonoids	Flavones and Flavonols	类黄酮	黄酮和黄酮醇	"51938-32-0"	HMDB0033571	C10181	LMPK12110207	142400	188200	133800	146100	400000	233500	603100	388000	284600	392800	279400	127000	392100	538100	517000	629500	320900	288900	308900
Com_60_pos	Lithospermic acid	紫草酸	C27H22O12	538.456	7.176	Phenolic acids	Phenolic acids	酚酸类	酚酸类	"28831-65-4"		C08745		38050	41910	50110	54920	72832	72308	77682	52066	43180	42590	187400	55280	55958	69150	88564	74793	55000	48410	49320
Com_61_pos	Xanthosine	黄嘌呤核苷	C10H12N4O6	284.225	3.928	Nucleotide And Its Derivates	Nucleotide And Its Derivates	核苷酸及其衍生物	核苷酸及其衍生物	"146-80-5"	HMDB0000299	C01762		11600	6370	3901	3527	91850	75100	45380	51480	18630	18154	35560	13960	94740	274700	243400	145400	62080	49510	42200
Com_62_pos	Dihydrocoumarin	二氢香豆素	C9H8O2	148.159	7.158	Phenylpropanoids and polyketides	Coumarins and derivatives	苯丙素和聚酮化合物	香豆素及其衍生物	"119-84-6"	HMDB0036626	C02274		98030	107300	98340	104100	100938	104384	128389	97264	85650	68700	78540	67790	71508	76290	79849	82365	100300	72990	63030
Com_64_pos	L-Pipecolate	L-哌啶酸	C6H11NO2	129.16	1.049	Amino Acid And Its Derivatives	Amino Acid And Its Derivatives	氨基酸及其衍生物	氨基酸及其衍生物	"3105-95-1"	HMDB0000716	C00408		917400	802400	673700	800800	8971000	9290000	7523000	8976000	731500	492300	542000	925400	10100000	9533000	7680000	9328000	5570000	7070000	6940000
Com_65_pos	Pipecolic acid	哌啶甲酸	C6H11NO2	129.16	1.042	Amino Acid And Its Derivatives	Amino Acid And Its Derivatives	氨基酸及其衍生物	氨基酸及其衍生物	"535-75-1"	HMDB0000070			3823208	3764000	3229000	4594000	41410000	40540000	41720000	42110000	3394000	4385000	3153000	3212000	40390000	37420000	39080000	38650000	23120000	27990000	30570000
Com_66_pos	L-Tryptophan	L-色氨酸	C11H12N2O2	204.23	4.894	Amino Acid And Its Derivatives	Amino Acid And Its Derivatives	氨基酸及其衍生物	氨基酸及其衍生物	"73-22-3"	HMDB0000929	C00078		18480000	17540000	13370000	19640000	169000000	171200000	167500000	156300000	19310000	20630000	20900000	20970000	187700000	207700000	194500000	194700000	124300000	122200000	123800000
Com_67_pos	N-Acetylneuraminic acid	N-乙酰神经氨酸	C11H19NO9	309.273	0.988	Carbohydrates And Its Derivatives	Sugar Acids And Its Derivatives	糖类及其衍生物	糖酸及其衍生物	"131-48-6"	HMDB0000230	C00270		547000	461900	449900	649800	2035000	2267000	2734000	2242000	1638000	1322000	1178000	620500	1189000	2181000	2708000	2588000	864400	786100	794600
Com_68_pos	D-glutamine	D-谷氨酰胺	C5H10N2O3	146.14	0.86	Amino Acid And Its Derivatives	Amino Acid And Its Derivatives	氨基酸及其衍生物	氨基酸及其衍生物	"5959-95-5"	HMDB0003423	C00819		23360000	17230000	14560000	21900000	17320000	18870000	16900000	16320000	18440000	11130000	12920000	16000000	23910000	36970000	15380000	31720000	23290000	20910000	19610000
Com_69_pos	isoleucine	异亮氨酸	C6H13NO2	131.17	2.11	Amino Acid And Its Derivatives	Amino Acid And Its Derivatives	氨基酸及其衍生物	氨基酸及其衍生物	"73-32-5"	HMDB0033923	C16434		96890000	81880000	60270000	88590000	291200000	392300000	323400000	312500000	91230000	82960000	77360000	80710000	217600000	280700000	292100000	245300000	207700000	190400000	182300000
Com_70_pos	L-Leucine	L-亮氨酸	C6H13NO2	131.17	2.32	Amino Acid And Its Derivatives	Amino Acid And Its Derivatives	氨基酸及其衍生物	氨基酸及其衍生物	"61-90-5"	HMDB0000687	C00123		116100000	99000000	74500000	106100000	128500000	179700000	168300000	185100000	95820000	93210000	98880000	95760000	116200000	142300000	156400000	127400000	126700000	113400000	103600000
Com_71_pos	L-Citrulline	L-瓜氨酸	C6H13N3O3	175.19	0.89	Amino Acid And Its Derivatives	Amino Acid And Its Derivatives	氨基酸及其衍生物	氨基酸及其衍生物	"372-75-8"	HMDB0000904	C00327		1970000	1384000	1210000	1152000	663300	789300	445300	544500	1584000	1487500	1502600	1595900	596500	651400	518400	612900	1432000	1408000	1220000
Com_72_pos	L-Theanine	茶氨酸	C7H14N2O3	174.2	1.49	Amino Acid And Its Derivatives	Amino Acid And Its Derivatives	氨基酸及其衍生物	氨基酸及其衍生物	"3081-61-6"	HMDB0034365	C01047		61810	84660	38060	108100	61066	59008	65630	36100	84010	110800	67390	55610	53322	37320	109900	56520	68650	86580	74100
Com_73_pos	L-Ornithine	L-鸟氨酸	C5H12N2O2	132.16	0.762	Amino Acid And Its Derivatives	Amino Acid And Its Derivatives	氨基酸及其衍生物	氨基酸及其衍生物	"70-26-8"	HMDB0000214	C00077		2392000	1781000	1743000	1167000	1016000	1200000	906500	911700	2929000	1635900	1057000	1914400	1013000	869000	566400	840600	1424000	1270000	1224000
Com_74_pos	4-Aminobutyric acid	4-氨基丁酸	C4H9NO2	103.12	0.864	Amino Acid And Its Derivatives	Amino Acid And Its Derivatives	氨基酸及其衍生物	氨基酸及其衍生物	"56-12-2"	HMDB0000112	C00334		49380000	53590000	42380000	44820000	45440000	44880000	44430000	46360000	50030000	49640000	41900000	49820000	35650000	36870000	32990000	33850000	44010000	42380000	41570000
Com_75_pos	Glycine	甘氨酸	C2H5NO2	75.07	0.88	Amino Acid And Its Derivatives	Amino Acid And Its Derivatives	氨基酸及其衍生物	氨基酸及其衍生物	"56-40-6"	HMDB0000123	C00037		51940	33430	54210	29360	35610	24070	24600	23650	41920	47830	32020	34510	20000	26440	13750	22580	37420	31690	26200
Com_76_pos	DL-Citrulline	DL-瓜氨酸	C6H13N3O3	175.19	0.9	Amino Acid And Its Derivatives	Amino Acid And Its Derivatives	氨基酸及其衍生物	氨基酸及其衍生物	"627-77-0"	HMDB0250742			11170000	5675000	4609000	7999000	2469000	2985000	1533000	2428000	4526000	1901000	2288000	2561000	2313000	3584000	2090000	3027000	5020000	4922000	4782000
Com_77_pos	beta-Nicotinamide Mononucleotide	β-烟酰胺单核苷酸	C11H15N2O8P	334.219	0.993	Nucleotide And Its Derivates	Nucleotide And Its Derivates	核苷酸及其衍生物	核苷酸及其衍生物	"1094-61-7"	HMDB0000229	C00455		15560	44300	12210	66490	64370	91590	37290	41500	11260	28930	14240	70360	251000	159100	129600	77520	56980	57660	100200
Com_78_pos	L-Alanine	L-丙氨酸	C3H7NO2	89.09	0.86	Amino Acid And Its Derivatives	Amino Acid And Its Derivatives	氨基酸及其衍生物	氨基酸及其衍生物	"56-41-7"	HMDB0000161	C00041		6499000	6230000	6455000	7722000	5781000	5404000	5104000	5433000	6955000	6936000	6868000	6138000	4946000	5502000	5186000	5140000	6402000	5340000	4959000
Com_79_pos	L-aspartic Acid	L-天冬氨酸	C4H7NO4	133.1	0.86	Amino Acid And Its Derivatives	Amino Acid And Its Derivatives	氨基酸及其衍生物	氨基酸及其衍生物	"56-84-8"	HMDB0000191	C00049		8961000	9132000	10560000	7747000	5586000	5877000	4924000	6040000	14960000	11690000	12420000	14500000	4289000	5440000	2902000	4509000	8350000	7427000	7545000
Com_80_pos	L-arginine	L-精氨酸	C6H14N4O2	174.2	0.794	Amino Acid And Its Derivatives	Amino Acid And Its Derivatives	氨基酸及其衍生物	氨基酸及其衍生物	"74-79-3"	HMDB0000517	C00062		3732000	3716000	3312000	3853000	1915000	2139000	2894000	2006000	4969000	3240000	3853000	3383000	1762000	2220000	1852000	1480000	3166000	3178000	3071000
Com_81_pos	L-cysteine	L-半胱氨酸	C3H7NO2S	121.16	0.88	Amino Acid And Its Derivatives	Amino Acid And Its Derivatives	氨基酸及其衍生物	氨基酸及其衍生物	"52-90-4"	HMDB0000574	C00097		24510	29290	22420	25990	48420	52570	31110	37130	29290	17880	22260	21650	30030	36970	35730	34700	25840	23820	16590
Com_82_pos	L-Hydroxyproline	L-羟脯氨酸	C5H9NO3	131.13	0.88	Amino Acid And Its Derivatives	Amino Acid And Its Derivatives	氨基酸及其衍生物	氨基酸及其衍生物	"51-35-4"	HMDB0000725	C01157		763500	453600	361200	649200	3551000	3967000	2236000	3870000	452600	393900	329500	370500	2550000	2634000	1621000	3152000	2373000	2113000	1908000
Com_83_pos	D-Proline	D-脯氨酸	C5H9NO2	115.13	0.967	Amino Acid And Its Derivatives	Amino Acid And Its Derivatives	氨基酸及其衍生物	氨基酸及其衍生物	"344-25-2"	HMDB0003411	C00763		35890000	32390000	25980000	30990000	421500000	457700000	518700000	419900000	26220000	32500000	30470000	37540000	462200000	541700000	504800000	578500000	371400000	406200000	360100000
Com_84_pos	5-Methylcytosine	5-甲基胞嘧啶	C5H7N3O	125.13	0.991	Nucleotide And Its Derivates	Nucleotide And Its Derivates	核苷酸及其衍生物	核苷酸及其衍生物	"554-01-8"	HMDB0002894	C02376		33490	26310	41190	44010	62540	56580	54610	36700	45070	71030	44350	59510	57550	50760	73930	53410	46310	61040	35810
Com_85_pos	Glycyl-L-leucine	N-甘氨酰-L-亮氨酸	C8H16N2O3	188.22	4.466	Amino Acid And Its Derivatives	Amino Acid And Its Derivatives	氨基酸及其衍生物	氨基酸及其衍生物	"869-19-2"	HMDB0028929	C02155		9618000	8126000	5888000	8347000	3335000	3296000	4649000	3893000	5791000	6571000	6595000	5337000	2122000	2685000	2819000	2415000	5561000	5393000	5094000
Com_86_pos	N-Methylsarcosine	N-二甲基甘氨酸	C4H9NO2	103.12	0.9	Amino Acid And Its Derivatives	Amino Acid And Its Derivatives	氨基酸及其衍生物	氨基酸及其衍生物	"1118-68-9"	HMDB0000092	C01026		26230000	22310000	19590000	24360000	24250000	22120000	22810000	21360000	19120000	17850000	18230000	19550000	20640000	20200000	14390000	21310000	22080000	21910000	18480000
Com_87_pos	Nepsilon-Acetyl-L-lysine	Nε-乙酰基-L-赖氨酸	C8H16N2O3	188.22	1.304	Amino Acid And Its Derivatives	Amino Acid And Its Derivatives	氨基酸及其衍生物	氨基酸及其衍生物	"692-04-6"	HMDB0000206	C02727		236700	171500	153500	231800	350400	527000	757300	430000	233200	286000	320800	439700	392900	556800	479300	484000	440600	348600	501000
Com_88_pos	3-Chloro-L-tyrosine	3-氯-L-酪氨酸	C9H10ClNO3	215.63	4.071	Amino Acid And Its Derivatives	Amino Acid And Its Derivatives	氨基酸及其衍生物	氨基酸及其衍生物	"7423-93-0"	HMDB0001885			50990	57020	52870	54440	46602	28158	23150	28180	30320	34430	44440	31560	30084	29307	30330	34176	44050	35990	48260
Com_89_pos	Glycyl-L-valine	甘氨酰-L-缬氨酸	C7H14N2O3	174.2	2.077	Amino Acid And Its Derivatives	Amino Acid And Its Derivatives	氨基酸及其衍生物	氨基酸及其衍生物	"1963-21-9"	HMDB0028854			1406000	940000	690500	1087000	511400	602800	849000	642700	875900	702400	854300	609200	361800	650200	1040000	577700	794700	704600	680400
Com_91_pos	H-Gly-Pro-OH	甘氨酸-L-脯氨酸	C7H12N2O3	172.18	1.035	Amino Acid And Its Derivatives	Amino Acid And Its Derivatives	氨基酸及其衍生物	氨基酸及其衍生物	"704-15-4"				704000	531900	387200	654000	662800	689600	856100	641900	399600	492200	548600	419700	638800	1066000	1208000	918800	695000	541100	556400
Com_92_pos	3-Amino-2-methylpropanoic acid	3-氨基-2-甲基-丙酸	C4H9NO2	103.12	0.931	Amino Acid And Its Derivatives	Amino Acid And Its Derivatives	氨基酸及其衍生物	氨基酸及其衍生物	"144-90-1"	HMDB0003911	C05145		7541000	8349000	5815000	6738000	6085000	6712000	6317000	6466000	7503000	4561000	6163000	7427000	5009000	5693000	5294000	4950000	6776000	6047000	5943000
Com_93_pos	H-Abu-OH	L-A-氨基丁酸	C4H9NO2	103.12	0.947	Amino Acid And Its Derivatives	Amino Acid And Its Derivatives	氨基酸及其衍生物	氨基酸及其衍生物	"1492-24-6"				7148000	6511000	4921000	6405000	7371000	6646000	6357000	6187000	4975000	4524000	5133000	4953000	6427000	6456000	4422000	6237000	6800000	6156000	5800000
Com_94_pos	L-Glutamic acid	L-谷氨酸	C5H9NO4	147.13	0.886	Amino Acid And Its Derivatives	Amino Acid And Its Derivatives	氨基酸及其衍生物	氨基酸及其衍生物	"56-86-0"	HMDB0000148	C00025		29080000	28880000	39300000	32770000	88460000	79830000	63030000	85170000	20000000	40390000	19940000	32740000	60630000	54520000	33900000	53890000	76760000	66110000	63660000
Com_95_pos	D-2-Aminobutyric acid	D-2-氨基丁酸	C4H9NO2	103.12	0.947	Organic Acid And Its Derivatives	Organic Acid And Its Derivatives	有机酸及其衍生物	有机酸及其衍生物	"2623-91-8"	HMDB0000650	C02261		4114000	3634000	3111000	3746000	3987000	3961000	3798000	3766000	2765000	2406000	2445000	2817000	3586000	3796000	2414000	3848000	4025000	3657000	3211000
Com_96_pos	DL-Norvaline	DL-正缬氨酸	C5H11NO2	117.15	1.068	Amino Acid And Its Derivatives	Amino Acid And Its Derivatives	氨基酸及其衍生物	氨基酸及其衍生物	"760-78-1"	HMDB0251527			19620000	15690000	11850000	15990000	44480000	45910000	60370000	47080000	18280000	18360000	15770000	12810000	57610000	100200000	115300000	104000000	42820000	32820000	31930000
Com_97_pos	Dl-methionine	DL-蛋氨酸	C5H11NO2S	149.211	1.46	Amino Acid And Its Derivatives	Amino Acid And Its Derivatives	氨基酸及其衍生物	氨基酸及其衍生物	"59-51-8"	HMDB0033951	C01733		8238000	8556000	5615000	7839000	6017000	5804000	6351000	5030000	7887000	9379000	6487000	5662000	7172000	8784000	9350000	12570000	8292000	10190000	5427000
Com_98_pos	L-serine	丝氨酸	C3H7NO3	105.093	0.846	Amino Acid And Its Derivatives	Amino Acid And Its Derivatives	氨基酸及其衍生物	氨基酸及其衍生物	"56-45-1"	HMDB0000187	C00065		3634000	3301000	3846000	3140000	1293000	1136000	1064000	944600	2929000	3957000	2223000	3866000	899600	703200	437500	631900	1815000	1696000	1321000
Com_99_pos	Hypoxanthine	次黄嘌呤	C5H4N4O	136.11	1.509	Organoheterocyclic compounds	Purines and purine derivatives	有机杂环化合物	嘌呤及其衍生物	"68-94-0"	HMDB0000157	C00262		277500	203600	179300	274800	379400	346700	416600	213700	158900	141300	220900	185800	469200	1957000	1689000	1072000	404000	390800	369200
Com_100_pos	D-Phenylalanine	D-苯丙氨酸	C9H11NO2	165.19	4.106	Amino Acid And Its Derivatives	Amino Acid And Its Derivatives	氨基酸及其衍生物	氨基酸及其衍生物	"673-06-3"	HMDB0250791	C02265		217400000	185400000	144700000	207800000	429200000	426800000	402900000	389900000	174400000	174900000	191700000	162500000	496900000	558900000	571700000	519600000	387000000	395900000	379200000
Com_101_pos	Nicotinic acid	烟酸	C6H5NO2	123.11	1.478	Vitamins	Vitamins	维生素	维生素	"59-67-6"	HMDB0001488	C00253		7883000	5455000	4658000	6467000	5088000	7065000	7228000	6989000	4655000	4327000	4386000	3451000	2412000	3657000	3857000	4429000	4364000	4367000	5367000
Com_102_pos	Nicotinamide	烟酰胺	C6H6N2O	122.12	1.539	Vitamins	Vitamins	维生素	维生素	"98-92-0"	HMDB0001406	C00153		25650000	19200000	19650000	23070000	20270000	21200000	29440000	19420000	17810000	17920000	18990000	15320000	10570000	11850000	11860000	12260000	21140000	18580000	17640000
Com_103_pos	L-Kynurenine	L-犬尿氨酸	C10H12N2O3	208.21	3.821	Amino Acid And Its Derivatives	Amino Acid And Its Derivatives	氨基酸及其衍生物	氨基酸及其衍生物	"2922-83-0"	HMDB0000684	C00328		15380	12010	6784	20140	183000	172900	154400	130400	14980	16120	16910	13790	193700	317400	678200	249100	95560	103800	131200
Com_104_pos	Phe-Phe	苯丙氨酸-L-苯丙氨酸	C18H20N2O3	312.363	6.51	Amino Acid And Its Derivatives	Amino Acid And Its Derivatives	氨基酸及其衍生物	氨基酸及其衍生物	"2577-40-4"	HMDB0013302			104300	156800	122300	116300	177800	183600	161900	193600	183800	121700	138700	174900	169500	394300	516800	256700	160900	176100	173200
Com_105_pos	Eicosapentaenoic Acid	二十碳五烯酸	C20H30O2	302.451	13.92	Lipids	Fatty Acyls	脂质	脂肪酰类	"10417-94-4"	HMDB0001999	C06428	LMFA01030759	11480	14970	17540	8605	18630	23480	14864	11230	13200	5749	9944	13060	10060	15570	17217	8460	8455	7082	9171
Com_106_pos	delta-Hexanolactone	δ-己内酯	C6H10O2	114.142	1	Organoheterocyclic compounds	Lactones	有机杂环化合物	内酯	"823-22-3"	HMDB0000453			162000	234600	116900	250300	88740	87940	95380	89250	92230	87870	98120	172900	82240	68930	73560	60240	138200	82030	88030
Com_107_pos	beta-Nicotyrine	β-二烯烟碱	C10H10N2	158.2	4.91	Alkaloids and derivatives	Pyridines Alkaloids	生物碱及其衍生物	吡啶类生物碱	"487-19-4"	HMDB0255591	C10161		285200	237300	203000	276100	3123000	3395000	3382000	3959000	270400	286000	298400	279200	4044000	4826000	4563000	4164000	2134000	2004000	1951000
Com_108_pos	Gentiobiose	龙胆二糖	C12H22O11	342.297	1	Carbohydrates And Its Derivatives	Carbohydrates And Its Derivatives	糖类及其衍生物	糖类及其衍生物	"554-91-6"		C08240		98550	58960	70260	93000	132300	96440	70720	130300	28590	88390	28290	45240	86820	73540	79500	81050	45520	121800	97850
Com_109_pos	alpha-Nicotinamide adenine dinucleotide	α-烟酰胺腺嘌呤二核苷酸	C21H27N7O14P2	663.425	1.04	Nucleotide And Its Derivates	Nucleotide And Its Derivates	核苷酸及其衍生物	核苷酸及其衍生物	"7298-93-3"				52240	74150	56730	64510	142900	106300	93800	102400	39800	39490	41510	67280	234600	727900	488000	241100	145800	141500	187300
Com_110_pos	alpha-Keto-gamma-(methylthio)butyric acid	α-酮-γ-甲硫基丁酸	C5H8O3S	148.18	13.57	Organic Acid And Its Derivatives	Organic Acid And Its Derivatives	有机酸及其衍生物	有机酸及其衍生物	"583-92-6"				2295000	2174000	1966000	2447000	2098000	2144000	2067000	2383000	1458000	2639000	1707000	1726000	1798000	2242000	1506000	1792000	3122000	1848000	1859000
Com_111_pos	4-Acetamidobutyric Acid	4-乙酰氨基丁酸	C6H11NO3	145.156	1.03	Amino Acid And Its Derivatives	Amino Acid And Its Derivatives	氨基酸及其衍生物	氨基酸及其衍生物	"3025-96-5"	HMDB0003681	C02946		235700	218900	167800	302900	354200	283200	349000	297700	201000	191500	164500	238500	279400	238400	308200	227000	268300	234000	192000
Com_112_pos	Val-Ser	缬氨酰-丝氨酸	C8H16N2O4	204.224	1.01	Amino Acid And Its Derivatives	Amino Acid And Its Derivatives	氨基酸及其衍生物	氨基酸及其衍生物	"13588-94-8"	HMDB0029136			769700	630000	511900	723300	363600	386200	582000	400700	545800	686000	610900	525900	278800	375000	394900	376900	470700	482400	451700
Com_113_pos	Tricin	苜蓿素	C17H14O7	330.289	7.5	Flavonoids	Flavones and Flavonols	类黄酮	黄酮和黄酮醇	"520-32-1"		C10193	LMPK12110873	886100	818600	1154000	1115000	1928000	1506000	2442000	1798000	1121600	1447000	1151000	786300	1662000	1464000	1726000	1706000	840600	1019000	963200
Com_114_pos	trans-3-Hydroxy-L-proline	反-3-羟基-L-脯氨酸	C5H9NO3	131.13	2.14	Amino Acid And Its Derivatives	Amino Acid And Its Derivatives	氨基酸及其衍生物	氨基酸及其衍生物	"4298-08-2"	HMDB0059659	C05147		4989000	4361000	3118000	4522000	12430000	16110000	16850000	13750000	4956000	4407000	4270000	4353000	16350000	23420000	27390000	24330000	11170000	10560000	10030000
Com_115_pos	Sinapaldehyde	芥子醛	C11H12O4	208.211	6.49	Phenols And Its Derivatives	Phenols And Its Derivatives	酚类及其衍生物	酚类及其衍生物	"4206-58-0"				292200	381300	368100	404600	806700	840600	881600	755800	536700	574400	472800	501500	1139000	1125000	1157000	1180000	570100	649400	731400
Com_116_pos	Toringin	三叶海棠素	C21H20O9	416.378	6.23	Flavonoids	Flavones and Flavonols	类黄酮	黄酮和黄酮醇	"1329-10-8"	HMDB0036618		LMPK12110146	35810	14020	60870	77050	838800	1128000	1198000	1055800	6505	115400	169400	52740	1374000	1349000	1697000	1047000	550000	594400	512000
Com_117_pos	Tomatidenol	番茄烯胺	C27H43NO2	413.636	12.27	Lipids	Steroids and steroid derivatives	脂质	类固醇及其衍生物	"546-40-7"	HMDB0035285			48580	35120	79130	32550	50020	38250	46660	29790	42200	31470	42660	39000	55570	24680	41310	31170	51330	39060	58320
Com_118_pos	S-Methyl-L-cysteine	S-甲基-L-半胱氨酸	C4H9NO2S	135.185	1.04	Amino Acid And Its Derivatives	Amino Acid And Its Derivatives	氨基酸及其衍生物	氨基酸及其衍生物	"1187-84-4"	HMDB0302211	C22040		22580000	21060000	18640000	22520000	11510000	12110000	13930000	12710000	17180000	15200000	17360000	17270000	8225000	8825000	9300000	10850000	17980000	13130000	14540000
Com_119_pos	Sattabacin	沙他巴星	C13H18O2	206.28	6.12	Benzene and substituted derivatives	Benzene and substituted derivatives	苯及其取代衍生物	苯及其取代衍生物	"169272-84-8"				89830	141400	113300	108400	231500	269800	283600	212500	66770	159800	99160	109000	342900	411100	363800	423600	196300	224500	229700
Com_120_pos	(+)-Pulegone	(+)-长叶薄荷酮	C10H16O	152.233	4.71	Terpenoids	Monoterpenoids	萜类	单萜	"89-82-7"	HMDB0035604	C09893	LMPR0102090025	15820	26130	8417	11460	40290	26900	50960	22070	12980	26390	45730	13560	33030	31390	46450	24630	26030	27720	33770
Com_121_pos	Polypodine B	埃克甾酮B	C27H44O8	496.633	6.7	Terpenoids	Terpene	萜类	萜烯	"18069-14-2"	HMDB0302993	C08834	LMST01010198	11840	27290	14140	11540	54430	39640	17280	39530	14460	31573	28120	35090	148700	70320	63780	79110	33430	44720	45080
Com_122_pos	Polygodial	水蓼二醛	C15H22O2	234.334	12.92	Terpenoids	Terpene	萜类	萜烯	"6754-20-7"	HMDB0256673	C09712		4246000	4072000	4175000	4313000	4457000	4200000	4304000	4163000	4571000	4180000	4565000	4407000	4374000	4578000	4276000	4414000	3918000	4657000	4505000
Com_123_pos	p-Nitroaniline	4-硝基苯胺	C6H6N2O2	138.124	2.02	Amines	Amines	胺类	胺类	"100-01-6"	HMDB0246529	C02126		144200	138700	124400	209500	232900	171100	408400	268300	113288	61210	77430	36770	101500	75920	111100	178700	137800	113100	105000
Com_124_pos	Phylloquinone	维生素K1	C31H46O2	450.696	8.18	Vitamins	Vitamins	维生素	维生素	"84-80-0"	HMDB0304722	C02059	LMPR02030028	38270	29108	30590	30000	80860	108800	104200	111600	30312	38290	26870	32960	156700	148900	134200	86070	29170	111400	102900
Com_125_pos	1,2-Benzenedicarboxylic acid	邻苯二甲酸	C8H6O4	166.131	4.11	Organic Acid And Its Derivatives	Benzoic acids and derivatives	有机酸及其衍生物	苯甲酸及其衍生物	"88-99-3"	HMDB0002107	C01606		1355000	1243000	897900	1302000	3552000	3689000	3537000	3489000	1045000	1071000	1172000	1060000	5291000	7965000	6390000	6325000	3144000	3037000	2868000
Com_126_pos	Phe-Pro	L-苯丙氨酰-L-脯氨酸	C14H18N2O3	262.304	5.58	Amino Acid And Its Derivatives	Amino Acid And Its Derivatives	氨基酸及其衍生物	氨基酸及其衍生物	"7669-65-0"	HMDB0011177			1869000	1647000	1129000	1609000	1086000	1180000	1568000	1310000	1021000	1015000	1476000	991600	984100	1938000	1812000	1704000	1396000	1426000	1286000
Com_127_pos	4-Hydroxycinnamaldehyde	4-羟基肉桂醛	C9H8O2	148.159	0.89	Phenylpropanoids and polyketides	Phenylpropanoids and polyketides	苯丙素和聚酮化合物	苯丙素和聚酮化合物	"2538-87-6"	HMDB0040986	C05608		227600	209400	312800	373700	606700	628100	402300	691700	179700	348600	128900	242600	417900	360700	257700	367400	534200	581000	426100
Com_128_pos	Baclofen	巴氯芬	C10H12ClNO2	213.661	9.22	Amino Acid And Its Derivatives	Amino Acid And Its Derivatives	氨基酸及其衍生物	氨基酸及其衍生物	"66514-99-6"	HMDB0014327			351100	254600	301100	222000	451900	239000	244000	260500	266500	284900	282600	234400	270600	242200	257700	238500	276100	293100	274700
Com_129_pos	Palmitoylethanolamide	棕榈乙醇胺	C18H37NO2	299.492	14.41	Organic Acid And Its Derivatives	Organic Acid And Its Derivatives	有机酸及其衍生物	有机酸及其衍生物	"544-31-0"	HMDB0002100	C16512	LMFA08040057	32590	34010	30680	36700	40630	37710	32830	37460	39160	37130	36770	36010	35910	42430	40490	44920	32370	37760	38120
Com_130_pos	Oleamide	油酸酰胺	C18H35NO	281.477	15.12	Lipids	Fatty Acyls	脂质	脂肪酰类	"301-02-0"	HMDB0002117	C19670	LMFA08010004	42190000	22640000	50800000	9747000	27650000	19730000	17883000	29360000	53990000	19640000	11920000	39160000	38120000	31880000	38560000	44160000	17790000	20210000	21770000
Com_131_pos	p-Coumaroylagmatine	对苯丙胺	C14H20N4O2	276.334	12.15	Phenolic acids	Cinnamic acids and derivatives	酚酸类	肉桂酸及其衍生物	"7295-86-5"	HMDB0033460	C04498		2106000	1940000	1374000	2023000	1845000	1614000	1733000	1376000	2286000	2494000	1906000	1583000	1792000	2306000	2417000	3019000	1656000	1746000	1764000
Com_132_pos	N-Lauryldiethanolamine	N-十二烷基乙醇胺	C16H35NO2	273.455	9.62	Amines	Amines	胺类	胺类	"1541-67-9"				43870	34920	36430	36090	43520	48390	49000	37530	34940	23470	33020	49770	33010	35530	37680	38980	33790	32370	42150
Com_133_pos	Nicotinate ribonucleoside	烟酸核苷	C11H13NO6	255.224	1.04	Carbohydrates And Its Derivatives	Carbohydrates And Its Derivatives	糖类及其衍生物	糖类及其衍生物	"17720-18-2"	HMDB0006809			330600	353500	306400	420200	255000	250500	301200	306500	293300	181100	181500	264200	237400	166300	285700	455400	237100	210100	267200
Com_134_pos	Nicotianamine	尼古拉明	C12H21N3O6	303.312	0.86	Amino Acid And Its Derivatives	Amino Acid And Its Derivatives	氨基酸及其衍生物	氨基酸及其衍生物	"34441-14-0"	HMDB0255025	C05324		26380000	18220000	18920000	18760000	17140000	18320000	16370000	17760000	21330000	13930000	15040000	18010000	14020000	14110000	14643000	14140000	16390000	16540000	16890000
Com_135_pos	NG,NG-Dimethyl-L-arginine	N,N-二甲基精氨酸	C8H18N4O2	202.25	0.93	Amino Acid And Its Derivatives	Amino Acid And Its Derivatives	氨基酸及其衍生物	氨基酸及其衍生物	"30315-93-6"	HMDB0001539	C03626		666200	769800	398300	666800	458600	867100	632900	762000	508200	676100	548200	590300	432900	809400	709500	759200	636200	546800	521100
Com_136_pos	N-Feruloylserotonin	N-阿魏羟色胺	C20H20N2O4	352.384	12.14	Phenols And Its Derivatives	Phenolamines	酚类及其衍生物	酚胺	"68573-23-9"	HMDB0032759			54240	68510	69390	64900	100200	118800	97790	75550	51670	47370	72220	68750	118400	120600	113190	158600	46180	69510	55060
Com_137_pos	2-Phenylglycine	2-苯基甘氨酸	C8H9NO2	151.163	2.78	Amino Acid And Its Derivatives	Amino Acid And Its Derivatives	氨基酸及其衍生物	氨基酸及其衍生物	"2835-06-5"	HMDB0002210			2907000	3161000	1459000	3428000	3126000	2367000	3736000	2523000	2778000	3318000	3551000	2495000	4573000	5388000	5780000	6476000	3558000	3450000	2991000
Com_138_pos	2'-O-methyladenosine	2'-O-甲基腺苷	C11H15N5O4	281.268	4.14	Nucleotide And Its Derivates	Nucleotide And Its Derivates	核苷酸及其衍生物	核苷酸及其衍生物	"2140-79-6"	HMDB0004326	C04779		1595000	1155000	973200	1290000	1740000	1429000	2267000	2153000	1091000	1345000	1249000	878300	1010000	1052000	1360000	1033000	1339000	1353000	1392000
Com_139_pos	N-Acetyl-L-leucine	N-乙酰-L-亮氨酸	C8H15NO3	173.21	1.04	Amino Acid And Its Derivatives	Amino Acid And Its Derivatives	氨基酸及其衍生物	氨基酸及其衍生物	"1188-21-2"	HMDB0011756	C02710		6346000	4985000	3959000	6014000	3087000	2748000	3058000	2917000	5438000	4925000	4861000	4899000	2421000	1950000	1898000	4221000	3431000	3589000	3281000
Com_140_pos	N-Acetyl-L-histidine	N-乙酰-L-组氨酸	C8H11N3O3	197.191	1	Amino Acid And Its Derivatives	Amino Acid And Its Derivatives	氨基酸及其衍生物	氨基酸及其衍生物	"2497-02-1"	HMDB0032055	C02997		212900	147500	149600	137400	201900	290100	337700	302700	235600	249200	120400	136000	403700	499500	994900	696200	231800	376400	213700
Com_141_pos	N-Acetyl-Dl-glutamic acid	N-乙酰-DL-谷氨酸	C7H11NO5	189.166	1.84	Amino Acid And Its Derivatives	Amino Acid And Its Derivatives	氨基酸及其衍生物	氨基酸及其衍生物	"5817-08-3"				3103000	2152000	1814000	2148000	492600	499900	389400	360400	1434000	1148000	1197000	1420000	286400	418900	395900	610700	1318000	1201000	1545000
Com_142_pos	N6-Succinyl Adenosine	N6-琥珀酰腺苷	C14H17N5O8	383.313	4.54	Nucleotide And Its Derivates	Nucleotide And Its Derivates	核苷酸及其衍生物	核苷酸及其衍生物	"4542-23-8"	HMDB0255303			2962000	2860000	2437000	3989000	4207000	4829000	4632000	3739000	2051000	2957000	2711000	2721000	5393000	8475000	7450000	8515000	4036000	3985000	3900000
Com_143_pos	trans-Carveol	香芹醇	C10H16O	152.233	0.73	Terpenoids	Monoterpenoids	萜类	单萜	"2102-58-1"	HMDB0003450	C00964	LMPR0102090005	6561	13827	25670	15052	11690	18050	14830	15210	22540	14935	12954	15760	15790	14070	6562	7736	16550	11850	25830
Com_144_pos	2-Hydroxy-6-Aminopurine	2-羟基-6-氨基嘌呤	C5H5N5O	151.126	2.76	Organoheterocyclic compounds	Purines and purine derivatives	有机杂环化合物	嘌呤及其衍生物	"3373-53-3"	HMDB0000403			2215000	2207000	1224000	2598000	2279000	2222000	3091000	1873000	2185000	2233000	2509000	2374000	3541000	4723000	4790000	4738000	2759000	2283000	2327000
Com_145_pos	N-(2-Hydroxyethyl)iminodiacetic acid	N-羟乙基亚胺二乙酸	C6H11NO5	177.155	1.02	Organic Acid And Its Derivatives	Organic Acid And Its Derivatives	有机酸及其衍生物	有机酸及其衍生物	"93-62-9"				199500	204400	234900	276300	356000	395600	375600	358200	220200	315900	264800	258000	368900	693300	504900	605200	364800	408200	359000
Com_146_pos	Methional	3-甲硫基丙醛	C4H8OS	104.171	0.84	Organosulfur compounds	Aldehydes	有机硫化合物	醛类	"3268-49-3"	HMDB0031857			3500000	3419000	2763000	3217000	3446000	3399000	3070000	2995000	2540000	2188000	2573000	2543000	2730000	2810000	1986000	2913000	3424000	2887000	2915000
Com_147_pos	Maltotriitol	麦芽三糖醇	C18H34O16	506.453	1.07	Carbohydrates And Its Derivatives	Sugar Alcohols	糖类及其衍生物	糖醇	"32860-62-1"				64750	51470	78160	86050	401300	500100	427600	344500	46690	55010	43170	49250	526800	479700	568700	533000	220000	244600	284800
Com_148_pos	Lycoperodine	(S)-2,3,4,9-四氢-1H-吡啶[3,4-b]吲哚-3-羧酸	C12H12N2O2	216.236	5.47	Organoheterocyclic compounds	Indole And Its Derivatives	有机杂环化合物	吲哚及其衍生物	"42438-90-4"				7227	9267	23760	13610	194100	161100	176300	128600	5815	15540	5296	30581	223100	305000	278100	286300	72540	105400	97090
Com_149_pos	L-Valine	L-缬氨酸	C5H11NO2	117.146	1.2	Amino Acid And Its Derivatives	Amino Acid And Its Derivatives	氨基酸及其衍生物	氨基酸及其衍生物	"72-18-4"	HMDB0000883	C00183		687400	460500	394900	483100	1566000	3309000	3385000	2898000	604700	479800	465400	373200	1269000	1331000	1939000	1581000	1186000	929400	930500
Com_150_pos	2,6-Diaminooimelic Acid	2,6-二氨基庚二酸	C7H14N2O4	190.197	0.94	Organic Acid And Its Derivatives	Organic Acid And Its Derivatives	有机酸及其衍生物	有机酸及其衍生物	"583-93-7"				48380	49400	36260	57250	164200	277900	250100	272400	41220	33930	49320	31820	283400	263000	357400	386500	135000	155400	164900
Com_151_pos	iP9G	9-β-葡糖基-N6-(异戊二烯基)腺嘌呤	C16H23N5O5	365.384	1	Phytohormones	Cytokinins	植物激素	细胞分裂素	"83087-94-9"				368400	373000	476800	494200	1463000	1548000	1331000	1190000	267200	437200	424300	426200	1596000	1434000	1114000	1377000	799900	1191000	996900
Com_152_pos	Indole-3-Carboxaldehyde	吲哚-3-甲醛	C9H7NO	145.158	7.33	Organoheterocyclic compounds	Indole And Its Derivatives	有机杂环化合物	吲哚及其衍生物	"487-89-8"	HMDB0029737	C08493		291700	238300	209400	255800	1051000	910500	1077000	885600	234500	215700	167100	142700	886100	1118000	971500	958300	642700	551700	610200
Com_153_pos	Indole-3-acetamide	吲哚-3-乙酰胺	C10H10N2O	174.199	0.82	Organoheterocyclic compounds	Indole And Its Derivatives	有机杂环化合物	吲哚及其衍生物	"879-37-8"	HMDB0029739	C02693		144300	152000	77250	164700	79580	47730	117900	68140	148900	100500	116200	85530	52570	77840	63200	74330	100500	110800	104600
Com_154_pos	Hypoxanthine-9-beta-D-Arabinofuranoside	9-(Β-D-呋喃阿糖)次黄嘌呤	C10H12N4O5	268.226	2.58	Nucleotide And Its Derivates	Nucleotide And Its Derivates	核苷酸及其衍生物	核苷酸及其衍生物	"7013-16-3"				270900	337800	279800	387300	343900	446600	117000	390700	315800	359700	437500	1030000	23900000	32040000	28440000	15600000	4393000	4276000	4271000
Com_155_pos	1-Monopalmitin	1-棕榈酸单甘油酯	C19H38O4	330.503	11.26	Lipids	Glycerolipids	脂质	甘油脂类	"19670-51-0"				303500	270500	367200	334500	422100	455900	238900	232100	356900	333300	339000	384200	388200	579800	220700	232000	314100	284900	274800
Com_156_pos	Erucamide	芥酸酰胺	C22H43NO	337.583	15.77	Lipids	Fatty Acyls	脂质	脂肪酰类	"112-84-5"	HMDB0244507		LMFA08010028	545400	451600	492800	598100	671000	523200	499100	464200	570100	627000	621400	604400	565700	492500	604800	512800	487900	455000	453300
Com_157_pos	dUDP	2’-脱氧尿苷二磷酸	C9H14N2O11P2	388.162	7.17	Nucleotide And Its Derivates	Nucleotide And Its Derivates	核苷酸及其衍生物	核苷酸及其衍生物	"4208-67-7"	HMDB0001000	C01346		751000	639800	626500	1083000	1109000	1396000	1528000	1567000	383600	534200	740500	723300	1651000	1735000	1567000	1544000	1123000	1486000	1437000
Com_158_pos	Diosgenin	薯蓣皂素	C27H42O3	414.621	11.39	Terpenoids	Terpene	萜类	萜烯	"512-04-9"	HMDB0242671	C08898	LMST01080037	58360000	53580000	49890000	49910000	46950000	32260000	60890000	58180000	62120000	53670000	54120000	60200000	49870000	34140000	44570000	66040000	41030000	51770000	52800000
Com_159_pos	DIMBOA glucoside	2,4-二羟基-7-甲氧基-1,4-苯并恶嗪-3-酮葡糖苷	C15H19NO10	374.108	4.26	Carbohydrates And Its Derivatives	Carbohydrates And Its Derivatives	糖类及其衍生物	糖类及其衍生物	"18607-79-9"	HMDB0301843	C15768		1626000	2267000	2538000	3109000	6150000	6392000	10340000	6638000	2018000	3572000	2643000	2960000	8056000	7612000	8420000	9419000	4866000	5081000	4995000
Com_160_pos	Diethanolamine	二乙醇胺	C4H11NO2	105.136	0.84	Amines	Amines	胺类	胺类	"111-42-2"	HMDB0004437	C06772		714800	574000	744100	591600	271800	195800	180400	215600	500200	329300	380700	335100	162300	113200	80960	116200	345600	302700	280800
Com_161_pos	16-Hydroxy-hexadecanoic acid	16-羟基-十六烷酸	C32H62O5	526.832	8.57	Lipids	Fatty Acyls	脂质	脂肪酰类	"871333-53-8"	HMDB0006294		LMFA01050051	113500	76150	80590	66610	67620	95060	70180	78370	81960	82840	96920	112300	85820	78770	79600	65640	84530	84720	86920
Com_162_pos	14,15-Dehydrocrepenynic acid	14,15-脱氢还阳参油酸	C18H28O2	276.414	12.15	Lipids	Fatty Acyls	脂质	脂肪酰类	"4154-44-3"			LMFA01031062	19740000	18140000	13900000	20000000	17530000	15320000	16040000	12470000	21730000	24660000	16130000	14900000	15840000	21490000	21190000	29140000	15630000	16380000	16610000
Com_163_pos	10-Formyl-THF	甲酰四氢叶酸	C20H23N7O7	473.439	4.83	Organoheterocyclic compounds	Pterins and derivatives	有机杂环化合物	蝶呤及其衍生物	"2800-34-2"	HMDB0000972	C00234		3584000	3670000	2066000	4304000	4002000	4543000	7968000	5315000	1276000	4903000	3192000	2506000	2615000	3284000	2678000	2898000	3796000	3911000	4248000
Com_164_pos	Cinnamic Acid	桂皮酸	C9H8O2	148.16	0.87	Phenolic acids	Cinnamic acids and derivatives	酚酸类	肉桂酸及其衍生物	"621-82-9"	HMDB0000567	C10438		689200	740700	861500	1200000	1781000	1828000	1393000	1789000	567500	887500	424500	833900	1409000	985400	832800	1098000	1594000	1661000	1496000
Com_165_pos	Chalcone	苯亚甲基苯乙酮	C15H12O	208.255	6.47	Flavonoids	Chalcones and dihydrochalcones	类黄酮	查尔酮和二氢查尔酮	"94-41-7"	HMDB0003066	C15589		235300	314700	301200	310500	629200	589000	695700	599500	437700	425800	403500	440900	747900	784800	733000	676800	493700	499100	554300
Com_166_pos	Benzamidine	苯甲脒	C7H8N2	120.152	4.09	Benzene and substituted derivatives	Benzene and substituted derivatives	苯及其取代衍生物	苯及其取代衍生物	"618-39-3"	HMDB0248970	C01784		4228000	3403000	2493000	3550000	9930000	10830000	10360000	9600000	3017000	2924000	3164000	2657000	15030000	22160000	18160000	17360000	9739000	8487000	7886000
Com_167_pos	4-Acetamidophenol	4-乙酰胺基苯酚	C8H9NO2	151.163	2.76	Phenols And Its Derivatives	Phenols And Its Derivatives	酚类及其衍生物	酚类及其衍生物	"103-90-2"	HMDB0001859	C06804		1914000	2054000	1155000	2635000	2106000	1680000	2771000	1734000	1869000	2146000	2400000	2196000	3103000	4337000	4093000	4228000	2515000	2364000	2456000
Com_169_pos	Tetraethylammonium fluoride	四乙基氟化铵	C8H20FN	149.25	1.04	Organoheterocyclic compounds	Pyrimidines and pyrimidine derivatives	有机杂环化合物	嘧啶及其衍生物	"665-46-3"				2662000	2158000	1049000	3099000	1385000	1010000	1676000	2135000	3105000	2396000	1785000	2852000	2232000	1644000	1870000	1138000	2194000	1815000	3031000
Com_170_pos	5'-Deoxy-5'-(Methylthio)Adenosine	5-脱氧-5-甲硫腺苷	C11H15N5O3S	297.333	4.91	Nucleotide And Its Derivates	Nucleotide And Its Derivates	核苷酸及其衍生物	核苷酸及其衍生物	"2457-80-9"	HMDB0001173	C00170		640400	673000	625100	669000	977300	951500	1180000	1129000	660100	708300	596000	635000	720400	814300	675000	765400	724600	759300	819300
Com_171_pos	4-D-Hydroxysphinganine	4-羟基鞘氨醇	C18H39NO3	317.507	9.54	Amines	Amines	胺类	胺类	"554-62-1"	HMDB0004628	C12144		39700	29400	22210	20870	29830	22970	20980	25920	21880	24290	29120	37080	26710	14640	26360	22502	19090	15870	19730
Com_172_pos	gamma-Glutamylglutamic acid	γ-谷氨酰谷氨酸	C10H16N2O7	276.243	1.05	Amino Acid And Its Derivatives	Amino Acid And Its Derivatives	氨基酸及其衍生物	氨基酸及其衍生物	"1116-22-9"	HMDB0011737	C05282		1445000	1241000	962800	1398000	1122000	1264000	1505000	1072000	959400	865300	860000	675400	676700	900700	1973000	738600	1105000	1116000	1258000
Com_173_pos	NADP	β-烟酰胺腺嘌呤二核苷酸磷酸	C21H28N7O17P3	743.4	1.03	Nucleotide And Its Derivates	Nucleotide And Its Derivates	核苷酸及其衍生物	核苷酸及其衍生物	"53-59-8"	HMDB0304435	C00006		3333	7029	10280	18130	4593	5071	11090	13800	6877	2361	3976	2224	10450	28590	14420	18380	4031	13520	7383
Com_175_pos	1-Methylhistidine	1-甲基组氨酸	C7H11N3O2	169.18	0.84	Amino Acid And Its Derivatives	Amino Acid And Its Derivatives	氨基酸及其衍生物	氨基酸及其衍生物	"332-80-9"	HMDB0000001	C01152		143500	164200	187600	142100	188800	205200	158300	178300	156900	157400	177000	199200	167000	167800	164900	169500	166400	177400	152300
Com_176_pos	S-ribosyl-L-homocysteine	S-核糖基-L-同型半胱氨酸	C9H17NO6S	267.3	0.91	Amino Acid And Its Derivatives	Amino Acid And Its Derivatives	氨基酸及其衍生物	氨基酸及其衍生物			C03539		159200	108900	108900	159500	281400	284700	381900	328000	82570	234200	124700	156500	172800	168500	241600	177000	188000	256300	207300
Com_177_pos	Spermidine	亚精胺	C7H19N3	145.246	0.68	Polyamine	Polyamine	多胺	多胺	"124-20-9"	HMDB0001257	C00315		1809000	2556000	1810000	2638000	5000000	5428000	6300000	5765000	2462000	1668000	2188000	3224000	4798000	7039000	6480000	4351000	3891000	3995000	3625000
Com_178_pos	S-Methyl-5'-thioadenosine	S-甲基-5'-硫腺嘌呤	C11H15N5O3S	297.333	4.94	Nucleotide And Its Derivates	Nucleotide And Its Derivates	核苷酸及其衍生物	核苷酸及其衍生物					772800	713500	703800	742500	1107000	1030000	1213000	1271000	709600	726200	648400	776700	740800	824300	701300	835600	782900	830600	854600
Com_179_pos	Serotonin	5-羟基色胺	C10H12N2O	176.215	2.96	Organoheterocyclic compounds	Indole And Its Derivatives	有机杂环化合物	吲哚及其衍生物	"50-67-9"	HMDB0000259	C00780		12740	15960	9660	18660	29400	27890	24690	24030	16210	14300	13040	13950	22450	27430	28310	31730	16760	17400	13980
Com_180_pos	Sarcosine	肌氨酸	C3H7NO2	89.093	0.9	Amino Acid And Its Derivatives	Amino Acid And Its Derivatives	氨基酸及其衍生物	氨基酸及其衍生物	"107-97-1"	HMDB0000271	C00213		12960000	10220000	9693000	9492000	7394000	6861000	6764000	6875000	7327000	3746000	4531000	6953000	5978000	7355000	3957000	6631000	8269000	7038000	6437000
Com_181_pos	S-Adenosyl-methionine	S-腺苷-甲硫氨酸	C22H30N6O8S2	570.639	0.84	Nucleotide And Its Derivates	Nucleotide And Its Derivates	核苷酸及其衍生物	核苷酸及其衍生物	"17176-17-9"				2500000	2050000	1788000	2224000	1353000	1499000	1538000	1401000	2474000	1536000	1869000	1435000	852800	1204000	950000	803600	1357000	1844000	1298000
Com_182_pos	Vitamin B2	核黄素B2	C17H20N4O6	376.364	5.94	Vitamins	Vitamins	维生素	维生素	"83-88-5"	HMDB0000244	C00255		7073000	6654000	4544000	7747000	4495000	4541000	7601000	4754000	5461000	5493000	5700000	4141000	2951000	4035000	3597000	3735000	5019000	5872000	5698000
Com_183_pos	R-Aminobutyrate	R-3-氨基丁酸	C4H9NO2	103.12	0.91	Organic Acid And Its Derivatives	Organic Acid And Its Derivatives	有机酸及其衍生物	有机酸及其衍生物	"3775-73-3"				15480000	18200000	12050000	11180000	11060000	12300000	13160000	11420000	17480000	10800000	12710000	14630000	9559000	10160000	11000000	10040000	12230000	10460000	11510000
Com_184_pos	Purine	嘌呤	C5H4N4	120.112	4.1	Organoheterocyclic compounds	Purines and purine derivatives	有机杂环化合物	嘌呤及其衍生物	"120-73-0"	HMDB0001366	C15587		245800	200600	154100	218900	578300	640300	590600	536100	190200	178500	189700	159100	836800	1199000	989000	928600	543900	494700	456900
Com_186_pos	Trimethyllysine	三甲基赖氨酸	C9H21N2O2	189.275	0.76	Amino Acid And Its Derivatives	Amino Acid And Its Derivatives	氨基酸及其衍生物	氨基酸及其衍生物	"19253-88-4"				1828000	1623000	1485000	1745000	2857000	3301000	2933000	2852000	1716000	1691000	1216000	1348000	2461000	2720000	2562000	2755000	2071000	2113000	2197000
Com_187_pos	Nε-(1-Carboxymethyl)-L-lysine	Nε-(1-羧甲基)-L-赖氨酸	C8H16N2O4	204.224	0.84	Amino Acid And Its Derivatives	Amino Acid And Its Derivatives	氨基酸及其衍生物	氨基酸及其衍生物	"5746-04-3"				35100	26030	42410	43830	55610	40152	60080	32030	38780	31120	52170	19930	27150	41060	136600	37761	26010	32620	24080
Com_188_pos	N2-Acetyl-L-lysine	N-乙酰-L-赖氨酸	C8H16N2O3	188.224	1.03	Amino Acid And Its Derivatives	Amino Acid And Its Derivatives	氨基酸及其衍生物	氨基酸及其衍生物	"1946-82-3"	HMDB0000446	C12989		406300000	385600000	405700000	422700000	478200000	471500000	511900000	460400000	374700000	448500000	450100000	477200000	444600000	472200000	522900000	426800000	423100000	433500000	414600000
Com_189_pos	N-Methyl-L-arginine	N'-单甲基-L-精氨酸	C7H16N4O2	188.23	0.95	Amino Acid And Its Derivatives	Amino Acid And Its Derivatives	氨基酸及其衍生物	氨基酸及其衍生物	"156706-47-7"				101400	103900	68240	107800	99660	153500	99500	147500	109000	49630	76240	81810	57060	82270	87690	73940	91890	124300	74350
Com_190_pos	N-Methyl-a-aminoisobutyric acid	N-甲基-α-氨基异丁酸	C5H11NO2	117.146	1.22	Amino Acid And Its Derivatives	Amino Acid And Its Derivatives	氨基酸及其衍生物	氨基酸及其衍生物	"2566-34-9"	HMDB0002141			18960000	15430000	11350000	17120000	47300000	65050000	68610000	47860000	14530000	13830000	13610000	13930000	66770000	106000000	120800000	88280000	49620000	39240000	35210000
Com_191_pos	L-Saccharopine	L-酵母氨酸	C11H20N2O6	276.286	1.03	Amino Acid And Its Derivatives	Amino Acid And Its Derivatives	氨基酸及其衍生物	氨基酸及其衍生物	"997-68-2"	HMDB0000279	C00449		1236000	5217440	6374670	5856330	11880000	13490000	11900000	14400000	5820370	5026830	4998800	5796940	13530000	12030000	5288000	18590000	7103000	7917000	8097000
Com_192_pos	L-Methionine sulfone	L-蛋氨酸砜	C5H11NO4S	181.21	1.84	Amino Acid And Its Derivatives	Amino Acid And Its Derivatives	氨基酸及其衍生物	氨基酸及其衍生物	"7314-32-1"	HMDB0062174			52780000	52110000	37960000	53370000	58440000	66140000	86240000	57550000	42870000	48530000	50790000	39950000	51280000	74810000	88450000	63650000	63420000	59020000	52160000
Com_193_pos	L-Cystathionine	L-胱硫醚	C7H14N2O4S	222.262	0.84	Amino Acid And Its Derivatives	Amino Acid And Its Derivatives	氨基酸及其衍生物	氨基酸及其衍生物	"56-88-2"	HMDB0000099	C02291		40960	32950	43690	25370	15740	15790	14450	12870	18790	14950	13430	29950	13060	15800	8380	16480	21580	19040	12000
Com_194_pos	L-Canavanine	L-豆氨酸	C5H12N4O3	176.174	2.96	Amino Acid And Its Derivatives	Amino Acid And Its Derivatives	氨基酸及其衍生物	氨基酸及其衍生物	"543-38-4"	HMDB0002706	C00308		11980	18650	12020	17840	30830	30580	40740	34240	17870	14010	19000	16420	27740	32280	61850	35800	19480	27360	23050
Com_195_pos	L-Alanyl-L-leucine	L-丙氨酰-L-亮氨酸	C9H18N2O3	202.251	4.45	Amino Acid And Its Derivatives	Amino Acid And Its Derivatives	氨基酸及其衍生物	氨基酸及其衍生物	"3303-34-2"	HMDB0251509			14690000	12260000	10770000	13720000	7373000	6676000	10490000	8959000	8986000	10710000	10600000	9748000	4401000	5138000	9950000	4934000	9432000	9350000	9066000
Com_196_pos	Isomaltose	异麦芽糖	C12H22O11	342.297	0.9	Carbohydrates And Its Derivatives	Carbohydrates And Its Derivatives	糖类及其衍生物	糖类及其衍生物	"499-40-1"	HMDB0002923	C00252		76420	67870	92660	71190	90420	87420	82000	71300	76550	85450	63000	112800	51480	41630	44410	42590	34070	56710	92760
Com_197_pos	Homoserine	同型丝氨酸	C4H9NO3	119.119	0.9	Amino Acid And Its Derivatives	Amino Acid And Its Derivatives	氨基酸及其衍生物	氨基酸及其衍生物	"1927-25-9"				12590000	7259000	7084000	8742000	13010000	13460000	12760000	12630000	9497000	5165000	6044000	7271000	11220000	10570000	8666000	11410000	11930000	9947000	9984000
Com_198_pos	Homocysteic acid	同型半胱氨酸	C4H9NO5S	183.18	1.83	Amino Acid And Its Derivatives	Amino Acid And Its Derivatives	氨基酸及其衍生物	氨基酸及其衍生物	"1001-13-4"	HMDB0251520			261100	269500	196600	348700	346600	339300	580900	305600	236300	249200	296200	244100	272200	440000	549200	385200	333200	335600	280800
Com_199_pos	Histidine	组氨酸	C6H9N3O2	155.15	0.81	Amino Acid And Its Derivatives	Amino Acid And Its Derivatives	氨基酸及其衍生物	氨基酸及其衍生物	"4998-57-6"	HMDB0250763	C00768		1288000	1338000	1407000	1155500	7693000	7790000	10410000	7221000	1738000	1259000	1468000	1405000	8110000	14100000	12520000	11910000	5712000	5526000	4870000
Com_200_pos	Oxidized glutathione	氧化谷胱甘肽	C20H32N6O12S2	612.631	1.81	Amino Acid And Its Derivatives	Amino Acid And Its Derivatives	氨基酸及其衍生物	氨基酸及其衍生物	"27025-41-8"	HMDB0003337	C00127		33115	33731	30118	40822	80100	100100	123800	66080	30293	33300	36321	32504	531700	420600	534800	389200	77150	96340	83540
Com_201_pos	Gly-Tyr	甘氨酰-酪氨酸	C11H14N2O4	238.24	3.09	Amino Acid And Its Derivatives	Amino Acid And Its Derivatives	氨基酸及其衍生物	氨基酸及其衍生物	"658-79-7"	HMDB0304778			1407000	1187000	804100	1312000	427500	441100	557200	528300	851300	942200	1026000	738900	252100	372100	674500	367000	740800	790300	760800
Com_202_pos	Gly-Phe	甘氨酰-苯丙氨酸	C11H14N2O3	222.24	4.88	Amino Acid And Its Derivatives	Amino Acid And Its Derivatives	氨基酸及其衍生物	氨基酸及其衍生物	"3321-03-7"	HMDB0028848			4115000	3571000	2581000	3782000	1382000	1452000	1773000	1768000	2806000	2828000	3195000	2273000	1058000	1545000	2636000	1418000	2383000	2422000	2306000
Com_203_pos	Glutamine	谷氨酰胺	C5H10N2O3	146.145	0.81	Amino Acid And Its Derivatives	Amino Acid And Its Derivatives	氨基酸及其衍生物	氨基酸及其衍生物	"585-21-7"		C00303		23780000	19090000	18710000	20280000	9688000	10250000	9971000	8007000	21000000	22470000	25620000	20600000	4813000	3888000	4184111	4047000	12860000	12580000	9034000
Com_204_pos	Valine	缬氨酸	C5H11NO2	117.146	1.09	Amino Acid And Its Derivatives	Amino Acid And Its Derivatives	氨基酸及其衍生物	氨基酸及其衍生物	"516-06-3"	HMDB0250806	C16436		13760000	16550000	14870000	19520000	62780000	107900000	123900000	110300000	20010000	19220000	17890000	14940000	50960000	52160000	63640000	54300000	49840000	35820000	35230000
Com_205_pos	Proline	脯氨酸	C5H9NO2	115.131	0.96	Amino Acid And Its Derivatives	Amino Acid And Its Derivatives	氨基酸及其衍生物	氨基酸及其衍生物	"609-36-9"	HMDB0251528	C16435		14780000	13170000	10800000	13990000	457000000	410400000	431500000	381000000	12920000	14150000	13600000	14980000	315900000	451500000	362100000	449900000	331900000	264300000	250800000
Com_206_pos	Dl-Norleucine	DL-正亮氨酸	C6H13NO2	131.173	0.9	Amino Acid And Its Derivatives	Amino Acid And Its Derivatives	氨基酸及其衍生物	氨基酸及其衍生物	"616-06-8"	HMDB0251526			3952000	1973000	3431000	3050000	2116000	2857000	2622000	3367000	15450000	1673000	3175000	4861000	2438000	6274000	2474000	4080000	4886000	4189000	3743000
Com_207_pos	DL-Leucine	DL-亮氨酸	C6H13NO2	131.173	2.3	Amino Acid And Its Derivatives	Amino Acid And Its Derivatives	氨基酸及其衍生物	氨基酸及其衍生物	"328-39-2"				4257000	3313000	2431000	3592000	4109000	5044000	5578000	4492000	3277000	3134000	3299000	2910000	4507000	6354000	7861000	6461000	4452000	3954000	3685000
Com_208_pos	Dl-Indole-3-lactic acid	DL-吲哚-3-乳酸	C11H11NO3	205.21	4.87	Organoheterocyclic compounds	Indole And Its Derivatives	有机杂环化合物	吲哚及其衍生物	"832-97-3"				31010000	31140000	24400000	32410000	248800000	252500000	255000000	233200000	33950000	34770000	33300000	37820000	269100000	294400000	331700000	286800000	191800000	190200000	186100000
Com_209_pos	Dl-Dihydrosphingosine	DL-二氢鞘氨醇	C18H39NO2	301.508	10.41	Alcohols and polyols	Alcohols and polyols	醇类及其多元醇	醇类及其多元醇	"3102-56-5"				923700	1124000	1286000	1660000	2111000	2704000	838800	904800	1281000	1317000	1771000	2272000	2335000	3097000	717200	714100	1088000	1146000	1192000
Com_210_pos	Dl-Alanyl-glycine	DL-丙氨酰甘氨酸	C5H10N2O3	146.144	0.84	Amino Acid And Its Derivatives	Amino Acid And Its Derivatives	氨基酸及其衍生物	氨基酸及其衍生物	"1188-01-8"				25120000	22040000	17040000	17780000	17910000	18920000	16330000	16090000	20950000	11490000	11500000	18240000	25780000	35410000	22080000	27470000	21820000	19850000	20880000
Com_211_pos	5-Hydroxylysine	5-羟基赖氨酸	C6H14N2O3	163.195	0.9	Amino Acid And Its Derivatives	Amino Acid And Its Derivatives	氨基酸及其衍生物	氨基酸及其衍生物	"1190-94-9"	HMDB0000450	C16741		816300	808200	661800	820500	999900	996100	923000	897900	650700	574000	619200	667800	797600	687700	806800	773000	786700	842100	742100
Com_212_pos	Dl-3-Hydroxynorvaline	DL-3-羟基正缬氨酸	C5H11NO3	133.146	0.85	Amino Acid And Its Derivatives	Amino Acid And Its Derivatives	氨基酸及其衍生物	氨基酸及其衍生物	"2280-42-4"				8054000	7164000	7561000	5743000	4322000	4639000	4548000	4572000	9973000	8389000	7905000	9702000	3224000	3666000	2608000	3588000	6233000	5727000	5446000
Com_213_pos	D-Homocysteine	D-高半胱氨酸	C4H9NO2S	135.185	1.86	Amino Acid And Its Derivatives	Amino Acid And Its Derivatives	氨基酸及其衍生物	氨基酸及其衍生物	"454-28-4"				1019000	815000	738500	996900	1173000	1066000	1374000	890000	845700	740200	828400	779500	892400	1206000	1600000	971700	1085000	1003000	970500
Com_214_pos	Deoxyadenosine	去氧腺苷	C10H13N5O3	251.242	2.78	Nucleotide And Its Derivates	Nucleotide And Its Derivates	核苷酸及其衍生物	核苷酸及其衍生物	"958-09-8"	HMDB0000101	C00559		111900	186800	143100	296100	361600	608600	558800	499200	174100	218400	268600	281700	657900	762600	685000	641500	408400	411500	413400
Com_215_pos	Cycloleucine	环亮氨酸	C6H11NO2	129.157	0.84	Amino Acid And Its Derivatives	Amino Acid And Its Derivatives	氨基酸及其衍生物	氨基酸及其衍生物	"52-52-8"	HMDB0062225	C03969		33660000	29710000	27360000	32460000	27030000	21060000	22190000	20370000	27560000	23360000	16720000	27950000	34910000	39780000	23020000	34420000	31880000	31790000	34520000
Com_216_pos	Asp-glu	天冬氨酰-谷氨酸	C9H14N2O7	262.217	0.96	Amino Acid And Its Derivatives	Amino Acid And Its Derivatives	氨基酸及其衍生物	氨基酸及其衍生物	"6157-06-8"	HMDB0028752			222600	170300	127100	223300	155100	174900	155000	178500	113100	159900	162800	129700	93380	132000	252500	147600	111700	134700	163900
Com_217_pos	Aspartic Acid	天冬氨酸	C4H7NO4	133.103	0.84	Amino Acid And Its Derivatives	Amino Acid And Its Derivatives	氨基酸及其衍生物	氨基酸及其衍生物	"6899-03-2"				6615000	7340000	8355000	5824000	3960000	4031000	3813000	3611000	11540000	9768000	9273000	10200000	3335000	3745000	2264000	3042000	6072000	5477000	4935000
Com_218_pos	Allopurinol	别嘌呤	C5H4N4O	136.111	2.69	Nucleotide And Its Derivates	Nucleotide And Its Derivates	核苷酸及其衍生物	核苷酸及其衍生物	"315-30-0"	HMDB0014581			9635	11360	13940	10450	27870	38280	13220	15420	16799	6838	20180	24241	100500	200600	262100	287800	51850	43570	38650
Com_219_pos	Ala-gly	丙氨酰-甘氨酸	C5H10N2O3	146.144	0.84	Amino Acid And Its Derivatives	Amino Acid And Its Derivatives	氨基酸及其衍生物	氨基酸及其衍生物	"687-69-4"	HMDB0006899			1669000	1485000	1256000	1425000	770200	779400	534600	592200	1307000	981500	1217000	817300	349000	322200	916400	321500	923100	937700	821300
Com_220_pos	Adenosine 5'-Diphosphate	腺苷-5'-二磷酸	C10H15N5O10P2	427.201	1.05	Nucleotide And Its Derivates	Nucleotide And Its Derivates	核苷酸及其衍生物	核苷酸及其衍生物	"58-64-0"	HMDB0001341	C00008		42500	25410	22160	40820	98500	111300	61640	56750	14600	11020	18870	39640	260700	376200	318900	321000	82440	145200	106900
Com_221_pos	5-Methyl-dl-tryptophan	5-甲基-DL-色氨酸	C12H14N2O2	218.252	1.06	Amino Acid And Its Derivatives	Amino Acid And Its Derivatives	氨基酸及其衍生物	氨基酸及其衍生物	"951-55-3"				259800	253800	184000	273500	620000	776100	738600	587300	192800	113500	99790	137800	362300	451700	619800	407200	343600	425300	360400
Com_222_pos	5-Methoxyindoleacetic acid	5-甲氧基吲哚-3-乙酸	C11H11NO3	205.21	4.87	Organoheterocyclic compounds	Indole And Its Derivatives	有机杂环化合物	吲哚及其衍生物	"3471-31-6"	HMDB0004096	C05660		176400	197800	124000	150900	2090000	2300000	2146000	1836000	189900	174000	199300	200300	2531000	3191000	2466000	2702000	1303000	1397000	1346000
Com_224_pos	2-(Dimethylamino)Guanosine	2-甲氨基鸟苷	C12H17N5O5	311.294	4.57	Nucleotide And Its Derivates	Nucleotide And Its Derivates	核苷酸及其衍生物	核苷酸及其衍生物	"2140-67-2"				1261000	867600	555100	858100	599000	710400	1130000	773900	1043000	743200	781700	475700	347300	478800	470300	501900	757300	688000	803700
Com_225_pos	D-Pyroglutamic acid	D-焦谷氨酸	C5H7NO3	129.11	1.62	Amino Acid And Its Derivatives	Amino Acid And Its Derivatives	氨基酸及其衍生物	氨基酸及其衍生物	"4042-36-8"		C02237		405566	430809	295956	1420000	12340000	14530000	38490000	47760000	443669	2331000	360559	1629000	1984655	7010000	13850000	7176000	5903000	7154000	6424000
Com_226_pos	Indole	吲哚	C8H7N	117.148	4.87	Organoheterocyclic compounds	Indole And Its Derivatives	有机杂环化合物	吲哚及其衍生物	"120-72-9"	HMDB0000738	C00463		1296000	1259000	1876234	1362000	15350000	16150000	16010000	12530000	1288000	1385000	1203000	1464000	17740000	19270000	16710000	19390000	10670000	9622000	8791000
Com_227_pos	Homocysteine	高半胱氨酸	C4H9NO2S	135.185	0.84	Amino Acid And Its Derivatives	Amino Acid And Its Derivatives	氨基酸及其衍生物	氨基酸及其衍生物	"454-29-5"	HMDB0000742	C00155		39700	53130	44110	50890	38020	32810	26360	37040	81340	77710	59580	84670	24730	28500	20410	24590	49990	37180	38930
Com_228_pos	S-Adenosyl-L-homocysteine	S-腺苷-L-高半胱氨酸	C14H20N6O5S	384.411	1.84	Amino Acid And Its Derivatives	Amino Acid And Its Derivatives	氨基酸及其衍生物	氨基酸及其衍生物	"979-92-0"	HMDB0000939	C00021		350500	296300	262800	597100	1152000	1296000	1919000	1251000	154900	367400	218200	399000	1332000	1888000	4597000	2196000	763200	938300	972400
Com_229_pos	Trimethylamine N-oxide	氧化三甲胺	C3H9NO	75.11	0.85	Amines	Amines	胺类	胺类	"1184-78-7"	HMDB0000925	C01104		153900	170200	175500	166500	230500	188700	301300	162100	131200	130200	134000	142300	219500	261000	266000	248700	194300	174100	137500
Com_230_pos	Alpha-Linolenic acid	α-亚麻酸	C18H30O2	278.435	12.64	Lipids	Fatty Acyls	脂质	脂肪酰类	"463-40-1"	HMDB0001388	C06427	LMFA01030152	2659000	2338000	2345000	3260000	2474000	2365000	3520000	2565000	1668000	1882000	1614000	2172000	1585000	1356000	1623000	1891000	2189000	2253000	2186000
Com_231_pos	L-Methionine	L-蛋氨酸	C5H11NO2S	149.212	1.38	Amino Acid And Its Derivatives	Amino Acid And Its Derivatives	氨基酸及其衍生物	氨基酸及其衍生物	"63-68-3"	HMDB0000696	C00073		2675000	3556000	2136000	3744000	3910000	4511000	4540000	5404000	2472000	3709000	3306000	3284000	2722000	2014000	3338000	2436000	4405000	4542000	2355000
Com_232_pos	N-glycyl-L-proline	N-苷氨-L-脯氨酸	C7H12N2O3	172.18	2.45	Amino Acid And Its Derivatives	Amino Acid And Its Derivatives	氨基酸及其衍生物	氨基酸及其衍生物		HMDB0252876			6211	17472	3734	4476	51430	86120	66370	51370	4098	19781	4587	25862	88470	255900	266400	198600	56600	47040	55200
Com_233_pos	Gly-Tyr-Ala	甘氨酸-酪氨酸-丙氨酸	C14H19N3O5	309.318	4.16	Amino Acid And Its Derivatives	Amino Acid And Its Derivatives	氨基酸及其衍生物	氨基酸及其衍生物	"112898-27-8"				86600	73110	61790	76100	56000	52460	65150	65540	73430	78330	112300	67730	38970	49370	106700	45000	69240	60730	72850
Com_234_pos	Lysopc 14:0	溶血卵磷脂酰胆碱14:0	C22H46NO7P	467.577	11.37	Lipids	Glycerophospholipids	脂质	甘油磷脂	"20559-16-4"			LMGP01050012	11310	11550	13730	14040	46660	22520	48860	24310	12710	11010	12130	11866	37410	33340	37790	35650	14460	22070	14120
Com_235_pos	Lysine	赖氨酸	C6H14N2O2	146.188	0.85	Amino Acid And Its Derivatives	Amino Acid And Its Derivatives	氨基酸及其衍生物	氨基酸及其衍生物	"70-54-2"	HMDB0301757	C16440		23670000	20070000	16830000	17730000	16200000	17030000	14370000	14260000	18310000	19760000	19960000	15800000	21880000	23110000	19680000	24930000	21750000	16970000	19100000
Com_236_pos	D-Myo-inositol-4-monophosohate	D-纤维醇-4-磷酸	C6H13O9P	260.136	0.92	Organic Acid And Its Derivatives	Organic Acid And Its Derivatives	有机酸及其衍生物	有机酸及其衍生物	"46495-39-0"				403900	407300	359300	580900	89390	141300	191276	79730	237700	201100	328000	214200	93030	80680	82328	69150	214700	203100	189800
Com_237_pos	Adenosine-5-phosphosulfate	腺苷-5-磷酰硫酸	C10H14N5O10PS	427.28	1.05	Nucleotide And Its Derivates	Nucleotide And Its Derivates	核苷酸及其衍生物	核苷酸及其衍生物	"102029-95-8"				21430	23720	19400	18640	12590	50710	32620	22660	25638	41170	18990	25480	43350	56710	45450	37700	23480	41580	39050
Com_238_pos	8-Hydroxy-2-Deoxyguanosine	8-羟基-2-脱氧鸟苷	C10H13N5O5	283.241	0.96	Nucleotide And Its Derivates	Nucleotide And Its Derivates	核苷酸及其衍生物	核苷酸及其衍生物	"88847-89-6"	HMDB0003333			14000	16020	48800	27500	17940	26063	28670	25370	16780	40000	22610	32040	16410	13250	15706	15950	30750	23600	25260
Com_239_pos	3'-Aenylic Acid	腺苷-3'-磷酸	C10H14N5O7P	347.221	5.13	Nucleotide And Its Derivates	Nucleotide And Its Derivates	核苷酸及其衍生物	核苷酸及其衍生物	"84-21-9"				726800	779500	632900	920400	773700	767400	1041000	754000	620000	480700	417300	767500	543300	884000	685000	611700	789900	731900	619700
Com_240_pos	2-Deoxy-D-galactose	2-脱氧-D-半乳糖	C6H12O5	164.156	0.69	Carbohydrates And Its Derivatives	Carbohydrates And Its Derivatives	糖类及其衍生物	糖类及其衍生物	"1949-89-9"	HMDB0012327	C02781		2698000	2706000	2897000	3301000	3917000	4154000	4224000	3637000	2728000	3149000	3737000	3875000	3721000	4165000	4073000	3226000	2813000	3523000	3180000
Com_241_pos	dAMP	2'-脱氧腺苷-5'-单磷酸	C10H14N5O6P	331.222	1.47	Nucleotide And Its Derivates	Nucleotide And Its Derivates	核苷酸及其衍生物	核苷酸及其衍生物	"653-63-4"	HMDB0000905	C00360		323400	478600	507600	563000	982400	959600	1580000	921000	550000	940000	830700	776400	1297000	1697000	1710000	1921000	971900	854400	953100
Com_242_pos	1-Methylguanosine	1-甲基鸟苷	C11H15N5O5	297.267	4.04	Nucleotide And Its Derivates	Nucleotide And Its Derivates	核苷酸及其衍生物	核苷酸及其衍生物	"2140-65-0"	HMDB0001563	C04545		38070	49780	21510	54480	61510	57830	68960	43950	30270	39290	49240	29520	57860	73080	69600	91760	47220	48630	46440
Com_243_pos	dCMP	2'-脱氧胞苷-5'-单磷酸	C9H14N3O7P	307.197	1.06	Nucleotide And Its Derivates	Nucleotide And Its Derivates	核苷酸及其衍生物	核苷酸及其衍生物	"1032-65-1"	HMDB0001202	C00239		149300	95340	100600	161700	57560	55780	30920	49600	117500	83370	99450	99140	37920	32470	21050	29080	71400	71810	90710
Com_244_pos	Thiamine phosphate	磷酸硫胺素	C12H18N4O4PS	345.33	0.84	Nucleotide And Its Derivates	Nucleotide And Its Derivates	核苷酸及其衍生物	核苷酸及其衍生物	"532-40-1"	HMDB0002666	C01081		28120	15470	18630	29680	17260	46300	65200	28520	20440	33240	28830	29970	34150	34820	41030	29340	37720	15530	35700
Com_245_pos	Costunolide	木香烃内酯	C15H20O2	232.32	12.083	Terpenoids	Sesquiterpenoids	萜类	倍半萜	"553-21-9"	HMDB0036688	C09382		30550	19930	26330	40200	33315	29910	22520	29247	53770	26283	25050	26250	30190	27862	28300	35550	24720	32620	34410
Com_246_pos	Lappaconitine	刺乌头碱	C32H44N2O8	584.7	7.37	Alkaloids and derivatives	Diterpenoids Alkaloids	生物碱及其衍生物	二萜类生物碱	"32854-75-4"		C08694		1214000	550560	593500	576680	1866000	1878600	2030000	1720000	684400	764900	1137000	896000	3516000	2358000	3234590	2180000	1484000	1447000	1259000
Com_247_pos	Ammothamnine	氧化苦参碱	C15H24N2O2	264.36	4.64	Alkaloids and derivatives	Lupin Alkaloids	生物碱及其衍生物	羽扇豆生物碱	"16837-52-8"		C10749		7008	6629	3214	10700	25700	17120	9639	19480	5075	15700	10990	13560	24790	25930	22950	16330	14290	8726	14720
Com_249_pos	Scopine	东莨菪醇	C8H13NO2	155.19	0.87	Organoheterocyclic compounds	Organoheterocyclic compounds	有机杂环化合物	有机杂环化合物	"498-45-3"	HMDB0258181			42240	60370	43940	50910	54990	67530	57760	46680	40510	59830	45830	46330	51870	46420	62120	53950	57850	32540	40200
Com_250_pos	Cordycepin	虫草素	C10H13N5O3	251.24	3.196	Alkaloids and derivatives	Purines Alkaloids	生物碱及其衍生物	嘌呤类生物碱	"73-03-0"	HMDB0250451	C08431		44470	55400	44440	96710	128600	206700	179000	170700	53310	77910	93010	92560	218700	252900	222000	194700	131500	135200	138400
Com_252_pos	Stachydrine	水苏碱	C7H13NO2	143.18	1.008	Amino Acid And Its Derivatives	Amino Acid And Its Derivatives	氨基酸及其衍生物	氨基酸及其衍生物	"471-87-4"	HMDB0004827	C10172		230400000	217400000	175600000	211800000	264500000	275000000	265800000	247000000	204500000	175400000	201500000	218300000	222500000	230900000	267400000	234500000	245600000	244600000	229900000
Com_253_pos	Trigonelline	胡芦巴碱	C7H7NO2	137.136	1	Alkaloids and derivatives	Organic Amine Alkaloid	生物碱及其衍生物	有机胺类生物碱	"535-83-1"	HMDB0000875	C01004		45610000	45620000	41540000	41600000	51910000	58010000	58250000	48560000	46330000	45290000	43120000	41550000	46580000	42260000	43240000	43310000	47950000	51310000	45500000
Com_254_pos	Isoalantolactone	异土木香内酯	C15H20O2	232.32	12.49	Terpenoids	Sesquiterpenoids	萜类	倍半萜	"470-17-7"	HMDB0035934	C09484		116600	44340	108400	111200	58920	60260	16810	44100	124100	75930	99080	96420	76490	61490	35180	103700	83260	55520	80880
Com_255_pos	Glucosamine	氨基葡萄糖	C6H13NO5	179.17	0.79	Carbohydrates And Its Derivatives	Carbohydrates And Its Derivatives	糖类及其衍生物	糖类及其衍生物	"3416-24-8"	HMDB0001514	C00329		70260	27750	28261	38410	44510	41440	26950	31520	38570	32615	14850	22720	19280	40160	40212	41360	30630	18470	26300
Com_256_pos	Allicin	大蒜素	C6H10OS2	162.27	7.57	Organic Acid And Its Derivatives	Organic Acid And Its Derivatives	有机酸及其衍生物	有机酸及其衍生物	"539-86-6"	HMDB0033963	C07600		42568	55960	34920	28260	107800	87120	48170	37230	73860	48830	97720	51430	86040	113500	126900	164800	93230	70450	56350
Com_257_pos	Deoxyarbutin	脱氧熊果苷	C11H14O3	194.23	1.23	Phenols And Its Derivatives	Phenols And Its Derivatives	酚类及其衍生物	酚类及其衍生物	"53936-56-4"				97490	95120	106700	124500	203400	208100	114900	185100	150100	195900	200600	123500	239700	206700	219900	166600	170500	210300	134600
Com_259_pos	Xylitol	木糖醇	C5H12O5	152.15	1.14	Carbohydrates And Its Derivatives	Carbohydrates And Its Derivatives	糖类及其衍生物	糖类及其衍生物	"87-99-0"	HMDB0242149	C00379		769300	744100	428100	645800	336500	339000	331200	349200	601000	731700	625000	500200	223000	245000	243300	252900	428300	475900	354500
Com_260_pos	L-5-Hydroxytryptophan	5-羟基-L-色氨酸	C11H12N2O3	220.22	3.05	Amino Acid And Its Derivatives	Amino Acid And Its Derivatives	氨基酸及其衍生物	氨基酸及其衍生物	"4350-09-8"	HMDB0000472	C00643		396800	466800	337400	529600	1005000	1083000	1124000	911900	458800	458800	646400	461300	921500	1055000	1948000	1069000	684300	681600	700700
Com_261_pos	7-Methoxy-4-methylcoumarin	7-甲氧基-4-甲基香豆素	C11H10O3	190.2	7.79	Phenylpropanoids and polyketides	Coumarins and derivatives	苯丙素和聚酮化合物	香豆素及其衍生物	"2555-28-4"				11020	38560	25714	7794	155900	36130	29170	33710	37850	32670	73120	21300	143400	217100	166400	103400	33020	47660	58950
Com_262_pos	Tropine	托品醇	C8H15NO	141.21	1.05	Alkaloids and derivatives	Tropanes Alkaloids	生物碱及其衍生物	莨菪烷类生物碱	"120-29-6"	HMDB0259297	C00729		360400	342800	297500	249100	326700	306600	298100	252800	181000	323000	319600	198100	232010	242900	244800	225100	283800	230100	308900
Com_263_pos	TBHQ	叔丁基氢醌	C10H14O2	166.22	11.73	Phenols And Its Derivatives	Phenols And Its Derivatives	酚类及其衍生物	酚类及其衍生物	"1948-33-0"	HMDB0032062			2204000	2212000	2236000	2170000	2118000	2011000	2058000	2184000	2305000	2212000	2164000	2159000	2176000	2102000	1966000	2155000	2132000	2252000	2261000
Com_264_pos	Elemicin	榄香素	C12H16O3	208.25	10.99	Phenols And Its Derivatives	Phenols And Its Derivatives	酚类及其衍生物	酚类及其衍生物	"487-11-6"	HMDB0033778	C10451		13100	21340	11540	16160	11500	6025	11010	13920	8758	7692	16650	12300	25600	12330	24170	13120	10530	11230	16700
Com_265_pos	Methyl Dihydrojasmonate	二氢茉莉酮酸甲酯	C13H22O3	226.31	11.66	Lipids	Fatty Acyls	脂质	脂肪酰类	"24851-98-7"	HMDB0031740			76970	79660	49900	91180	109600	114100	145500	119600	39270	71700	48220	62920	69630	76570	93490	48220	117000	112400	96770
Com_266_pos	Citropten	5,7-二甲氧基香豆素	C11H10O4	206.19	9.6	Phenylpropanoids and polyketides	Coumarins and derivatives	苯丙素和聚酮化合物	香豆素及其衍生物	"487-06-9"	HMDB0032952			60390	58360	42030	61050	22220	17840	23540	18950	51820	52470	33340	45810	28470	35220	36870	37490	46160	48420	43720
Com_267_pos	Benzoyleneurea	亚苯甲酰基脲	C8H6N2O2	162.15	11.68	Organoheterocyclic compounds	Organoheterocyclic compounds	有机杂环化合物	有机杂环化合物	"86-96-4"	HMDB0249051			5607000	5788000	5974000	5444000	5850000	4981000	5275000	4937000	5043000	5282000	5092000	4899000	4700000	4762000	4162000	4504000	6108000	5103000	4422000
Com_268_pos	4-(1H-Pyrazol-4-yl)-7-((2-(trimethylsilyl)ethoxy)-methyl)-7H-pyrrolo[2,3-d]pyrimidine	4-(1H-吡唑-4-基)-7-[[2-(三甲基硅烷基)乙氧基]甲基]-7H-吡咯并[2,3-d]嘧啶	C15H21N5OSi	315.446	9.72	Organoheterocyclic compounds	Organoheterocyclic compounds	有机杂环化合物	有机杂环化合物	"941685-27-4"				28490	4012	15510	25450	23060	20190	11840	13600	10900	12990	6261	14100	14330	14440	5968	7781	9585	17660	15540
Com_269_pos	Sanguinarine	血根碱	C20H14NO4+	332.3	7.5	Alkaloids and derivatives	Benzophenanthridines alkaloid	生物碱及其衍生物	苯并菲啶类生物碱	"2447-54-3"	HMDB0029367	C06162		2707	6236	5445	10380	7747	15500	17880	21270	6368	7381	12640	5539	14330	13910	28280	31570	6108	13960	11610
Com_270_pos	6-Paradol	6-姜酮酚	C17H26O3	278.39	12.85	Phenols And Its Derivatives	Phenols And Its Derivatives	酚类及其衍生物	酚类及其衍生物	"27113-22-0"	HMDB0030801	C10482		463300	382400	371500	475000	393300	362400	595600	395200	302400	293200	250100	368600	302700	269300	261600	315700	302800	361600	399200
Com_271_pos	Citronellyl acetate	乙酸香茅酯	C12H22O2	198.3	11.795	Lipids	Fatty Acyls	脂质	脂肪酰类	"150-84-5"	HMDB0034844	C12298	LMPR0102010015	43430	16940	14730	20640	23980	19530	32720	11330	11260	33660	31770	31590	35130	23600	41200	12030	46710	39140	26700
Com_272_pos	2-Ethylbutyric Acid	2-乙基丁酸	C6H12O2	116.16	11.142	Lipids	Fatty Acyls	脂质	脂肪酰类	"88-09-5"	HMDB0031221		LMFA01020077	216500	244800	183500	237000	191000	188700	102600	129600	189800	170600	178300	135500	154300	154800	141600	157100	228300	169300	138900
Com_273_pos	2-Pyrrolidinone	2-吡咯烷酮	C4H7NO	85.1	2.369	Organoheterocyclic compounds	Pyrroles	有机杂环化合物	吡咯类	"616-45-5"	HMDB0002039	C11118		1767000	1567000	1077000	1603000	4218000	5466000	5900000	4551000	1649000	1432000	1356000	1368000	5444000	7782000	9192000	8164000	4098000	3397000	3091000
Com_274_pos	Triethyl citrate	柠檬酸三乙酯	C12H20O7	276.28	9.15	Organic Acid And Its Derivatives	Organic Acid And Its Derivatives	有机酸及其衍生物	有机酸及其衍生物	"77-93-0"	HMDB0034263			146900	230200	178100	274800	179900	193300	172400	161800	132200	149500	127200	162900	191900	235900	199000	170000	186200	250700	204700
Com_275_pos	7,8-Dihydroxy-4-methylcoumarin	7,8-二羟基-4-甲基香豆素	C10H8O4	192.168	6.842	Phenylpropanoids and polyketides	Coumarins and derivatives	苯丙素和聚酮化合物	香豆素及其衍生物	"2107-77-9"				38052	46802	38140	53811	178300	118600	143300	123400	41504	61636	64694	42993	170300	284900	249900	180900	76110	63020	69160
Com_276_pos	Berberine	黄莲素	C20H18NO4+	336.361	7.87	Alkaloids and derivatives	Isoquinolines Alkaloids	生物碱及其衍生物	异喹啉类生物碱	"2086-83-1"	HMDB0003409	C00757		70790	41060	31220	52430	76870	69470	82160	41630	28860	29490	70290	23480	52340	44110	52400	77320	39780	30620	34910
Com_277_pos	2-Ethyl-3-hydroxy-4H-pyran-4-one	乙基麦芽酚	C7H8O3	140.14	1.15	Organoheterocyclic compounds	Organoheterocyclic compounds	有机杂环化合物	有机杂环化合物	"4940-11-8"				2204000	2057000	2086000	2235000	3430000	3489000	3759000	3048000	1989000	2642000	2373000	2588000	3546000	3336000	3037000	3192000	3089000	3380000	2921000
Com_278_pos	Piperlongumine	荜茇酰胺	C17H19NO5	317.34	9.89	Phenolic acids	Cinnamic acids and derivatives	酚酸类	肉桂酸及其衍生物	"20069-09-4"	HMDB0030341	C10166		77252	10130	13770	12070	459400	551900	576500	519000	6925	6085	5508	7377	511700	680500	647200	684000	320000	383500	357600
Com_279_pos	4'-O-Glucosylvitexin	牡荆素葡萄糖苷	C27H30O15	594.518	6.28	Flavonoids	Flavones and Flavonols	类黄酮	黄酮和黄酮醇	"38950-94-6"				17900	19280	34970	55930	85430	138600	106800	94200	35532	20580	29966	32240	106600	110300	122900	129300	69420	42080	58030
Com_280_pos	Nootkatone	努特卡酮	C15H22O	218.335	12.56	Terpenoids	Sesquiterpenoids	萜类	倍半萜	"4674-50-4"	HMDB0303909	C17914		12650	22100	8245	12740	15250	9274	14600	14310	20980	23160	12780	13800	12000	19910	20270	12830	12620	11550	13960
Com_281_pos	Nardosinone	甘松新酮	C15H22O3	250.333	11.12	Terpenoids	Sesquiterpenoids	萜类	倍半萜	"23720-80-1"	HMDB0255460			2337000	2428000	2153000	2337000	2258000	1968000	1836000	2120000	2149000	2146000	2046000	2101000	2026000	2065000	1663000	1848000	2521000	2158000	1917000
Com_282_pos	Crebanine	克班宁	C20H21NO4	339.385	7.49	Alkaloids and derivatives	Isoquinolines Alkaloids	生物碱及其衍生物	异喹啉类生物碱	"25127-29-1"				25580	41730	35800	52410	32620	18260	38290	34820	25150	71290	40230	26240	29865	33230	28990	20640	16580	30900	29490
Com_283_pos	Isosilybin	异水飞蓟宾	C25H22O10	482.436	8.7	Phenylpropanoids and polyketides	Lignans	苯丙素和聚酮化合物	木脂素类	"72581-71-6"	HMDB0033322	C16808		37570	35120	10380	37600	50350	22830	18810	27190	28880	28890	20850	29790	24790	28470	34374	36420	18970	29450	52840
Com_284_pos	Aristolone	马兜铃酮	C15H22O	218.335	12.09	Terpenoids	Sesquiterpenoids	萜类	倍半萜	"25274-27-5"				14780	16950	15820	17670	17780	8441	13060	13490	10610	20590	7163	12440	21160	15730	12100	16830	16080	32200	17190
Com_285_pos	Dictamnine	白鲜碱	C12H9NO2	199.205	9.81	Alkaloids and derivatives	Quinolines Alkaloids	生物碱及其衍生物	喹啉类生物碱	"484-29-7"	HMDB0251209	C10660		33510	23330	11650	21810	19960	19090	22930	16490	18210	23820	21270	18910	17460	17670	10740	12880	15320	21780	20230
Com_286_pos	Cyanidin-3-O-rutinoside	矢车菊素-3-O-芸香糖苷	C27H31O15	595.52	10.15	Organoheterocyclic compounds	Organoheterocyclic compounds	类黄酮	花青素	"68370-47-8"	HMDB0254704	C09507		200700	120900	157000	219500	128400	144600	189200	99020	164600	229000	205300	132000	99640	85810	81480	99488	108200	116300	157000
Com_287_pos	Neodiosmin	新地奥斯明	C28H32O15	608.545	7.12	Flavonoids	Flavones and Flavonols	类黄酮	黄酮和黄酮醇	"38665-01-9"	HMDB0039857		LMPK12110819	19510	12909	28750	11040	33710	14720	23970	15420	14105	17850	19525	17771	20441	36520	29080	21230	11830	19150	11250
Com_288_pos	Ethyl Coumarin-3-carboxylate	香豆素-3-羧酸乙酯	C12H10O4	218.205	9.29	Phenylpropanoids and polyketides	Coumarins and derivatives	苯丙素和聚酮化合物	香豆素及其衍生物	"1846-76-0"				33130	22650	18930	57500	70640	24280	44960	53440	20620	27490	29730	30220	33500	35382	18230	32289	32120	24620	20900
Com_289_pos	Alnustone	桤木酮	C19H18O	262.346	13.21	Phenylpropanoids and polyketides	Phenylpropanoids and polyketides	苯丙素和聚酮化合物	苯丙素和聚酮化合物	"33457-62-4"	HMDB0031664			48550	33400	10760	47780	13380	25130	40550	30950	11280	14500	11420	11720	5346	5538	3543	5245	20930	26740	22650
Com_290_pos	Yangonin	甲氧醉椒素	C15H14O4	258.269	10.56	Organoheterocyclic compounds	Pyranones and derivatives	有机杂环化合物	吡喃酮及其衍生物	"500-62-9"	HMDB0034144	C09980		10870	6399	13110	11190	13819	19670	16467	4244	12690	8777	10536	10398	12850	16157	12420	16455	17490	9755	17020
Com_291_pos	5,6,7-Trimethoxyflavone	黄岑素-5,6,7-三甲醚	C18H16O5	312.317	10.5	Flavonoids	Flavones and Flavonols	类黄酮	黄酮和黄酮醇	"973-67-1"				1359	8657	9109	2424	11190	15710	19420	6699	10744	1760	1749	8474	4639	8301	20170	12790	6315	5888	8389
Com_292_pos	Homoplantaginin	高车前苷	C22H22O11	462.403	7.186	Flavonoids	Flavones and Flavonols	类黄酮	黄酮和黄酮醇	"17680-84-1"		C17762	LMPK12111119	448300	568300	2167000	1335000	2940000	3221000	3713000	2965000	108700	1396000	1030000	1061000	2319000	4162000	2718000	3450000	1277000	1408000	1502000
Com_293_pos	Tabersonine	它勃宁	C21H24N2O2	336.427	7.828	Alkaloids and derivatives	Indoles Alkaloids	生物碱及其衍生物	吲哚类生物碱	"4429-63-4"		C09244		608100	500800	378600	415000	624000	854500	844300	868200	52730	353200	522800	214900	448800	651600	620000	784000	424200	460400	400500
Com_294_pos	Eugenyl acetate	乙酸丁香酚酯	C12H14O3	206.238	11.108	Benzene and substituted derivatives	Benzene and substituted derivatives	苯及其取代衍生物	苯及其取代衍生物	"93-28-7"	HMDB0034122	C14567		38540	73750	74210	85120	38440	14920	51679	46481	68260	86570	18630	41330	44140	27130	32310	42830	47830	26970	59770
Com_295_pos	Aloperine	苦豆碱	C15H24N2	232.36	1.45	Alkaloids and derivatives	Quinolines Alkaloids	生物碱及其衍生物	喹啉类生物碱	"56293-29-9"	HMDB0248180	C10748		29000	21710	6500	19330	21890	17360	39940	23220	12280	12590	13830	15080	11440	15890	19980	30850	28500	13760	26750
Com_297_pos	DL-Glutamine	DL-谷氨酰胺	C5H10N2O3	146.14	0.84	Amino Acid And Its Derivatives	Amino Acid And Its Derivatives	氨基酸及其衍生物	氨基酸及其衍生物	"6899-04-3"				28630000	24190000	20390000	20290000	20180000	20000000	20460000	16730000	22960000	15770000	15170000	16180000	25570000	39710000	23370000	30770000	21110000	24590000	21910000
Com_298_pos	VitaMin U	维生素U	C6H14NO2S	164.25	0.75	Vitamins	Vitamins	维生素	维生素	"3493-12-7"	HMDB0038670	C04078		856300	1978000	1583000	1264000	1082000	933700	1518000	1314000	1515000	1321000	2111000	1342000	1058000	803200	1134000	915100	1365000	1402000	1305000
Com_299_pos	L-lysine	L-赖氨酸	C6H14N2O2	146.19	0.74	Amino Acid And Its Derivatives	Amino Acid And Its Derivatives	氨基酸及其衍生物	氨基酸及其衍生物	"56-87-1"	HMDB0000182	C00047		15120000	10590000	12060000	16430000	10070000	9747000	9212000	9240000	12380000	12882000	12730000	12430000	5088000	5376000	5212100	5558000	13450000	12820000	11800000
Com_300_pos	3-Amino-4-methylpentanoic acid	3-氨基-4-甲基戊酸	C6H13NO2	131.17	1.862	Amino Acid And Its Derivatives	Amino Acid And Its Derivatives	氨基酸及其衍生物	氨基酸及其衍生物	"5699-54-7"	HMDB0245808			82860	78120	102000	40260	71150	97190	82440	88120	47640	32360	48960	67830	79580	92750	95710	83750	138600	65940	50480
Com_301_pos	L-Leucyl-L-alanine	L-亮氨酸-L-丙氨酸	C9H18N2O3	202.25	3	Amino Acid And Its Derivatives	Amino Acid And Its Derivatives	氨基酸及其衍生物	氨基酸及其衍生物	"7298-84-2"	HMDB0304783			11710000	10520000	7172000	10150000	5826000	6083000	7950000	6888000	8329000	8507000	9283000	6788000	4297000	5508000	11120000	5211000	7692000	7627000	7479000
Com_302_pos	D-Serine	D-丝氨酸	C3H7NO3	105.09	0.851	Amino Acid And Its Derivatives	Amino Acid And Its Derivatives	氨基酸及其衍生物	氨基酸及其衍生物	"312-84-5"	HMDB0003406	C00740		23280000	23500000	25460000	22650000	9130000	8327000	7518000	7774000	13020000	8235000	9191000	11480000	7155000	6248000	2126000	5001000	11980000	12110000	9894000
Com_304_pos	Houttuyfonate	新鱼腥草素	C12H24O5S	280.38	10.93	Organic Acid And Its Derivatives	Organic Acid And Its Derivatives	有机酸及其衍生物	有机酸及其衍生物	"783258-71-9"				911100	907200	930800	949600	463500	828200	825100	929500	842400	1029000	887600	926800	797800	827200	741800	855600	932700	937600	875500
Com_305_pos	Adenine	腺嘌呤	C5H5N5	135.127	1.032	Organoheterocyclic compounds	Purines and purine derivatives	有机杂环化合物	嘌呤及其衍生物	"73-24-5"	HMDB0000034	C00147		21140000	20690000	16160000	21350000	11110000	12210000	12760000	11700000	17100000	21870000	16750000	17990000	8082000	8441000	8280000	10200000	14950000	13840000	13350000
Com_306_pos	beta-Alanine methyl ester	β-丙氨酸甲酯	C4H9NO2	103.12	0.98	Amino Acid And Its Derivatives	Amino Acid And Its Derivatives	氨基酸及其衍生物	氨基酸及其衍生物	"4138-35-6"				34800000	31720000	28820000	26130000	27690000	26040000	29920000	23830000	40510000	31860000	37430000	31010000	19900000	23570000	21700000	20630000	28000000	24930000	19530000
Com_307_pos	Miltirone	丹参新酮	C19H22O2	282.381	14.22	Terpenoids	Diterpenoids	萜类	二萜	"27210-57-7"	HMDB0035080	C13715		50317	54027	15150	2737	144800	133500	112796	119194	46950	55637	31540	15380	95290	203200	182253	153630	45670	41710	56570
Com_308_pos	Sugiol	柳杉酚	C20H28O2	300.435	12.838	Terpenoids	Diterpenoids	萜类	二萜	"511-05-7"	HMDB0036564			14505	12227	4313	4835	33620	47450	25971	22069	3473	3801	12420	17100	24840	70490	4274	26401	21350	10230	12720
Com_309_pos	Ferruginol	菲洛醇	C20H30O	286.452	12.355	Terpenoids	Diterpenoids	萜类	二萜	"514-62-5"		C09092		3677	8777	9551	8713	11740	15410	14330	6176	7686	6229	8847	10010	6914	21750	5540	21730	6261	15590	6155
Com_310_pos	1-Aminocyclopropanecarboxylic acid	1-氨基环丙烷-1-羧酸酯	C4H7NO2	101.1	0.894	Phytohormones	Ethylene	植物激素	乙烯类	"22059-21-8"	HMDB0036458	C01234		3682000	2640000	2792000	2686000	4481000	4217000	5177000	4001000	2786000	1875000	1884000	2342000	3984000	3928000	3028000	4189000	4029000	3416000	3048000
Com_311_pos	L-Phenylalanine	L-苯丙氨酸	C9H11NO2	165.19	4.108	Amino Acid And Its Derivatives	Amino Acid And Its Derivatives	氨基酸及其衍生物	氨基酸及其衍生物	"63-91-2"	HMDB0000159	C00079		186400000	198400000	148300000	212400000	508300000	564100000	585200000	527400000	180700000	177700000	196400000	174300000	443200000	440900000	423200000	406000000	402500000	410700000	386800000
Com_312_pos	Levodopa	左旋多巴	C9H11NO4	197.19	1.019	Amino Acid And Its Derivatives	Amino Acid And Its Derivatives	氨基酸及其衍生物	氨基酸及其衍生物	"59-92-7"	HMDB0000181	C00355		207500	182000	133300	239300	189300	155800	264900	312900	159900	199700	133000	72110	184700	431900	751600	447200	288500	139100	191600
Com_313_pos	Przewaquinone A	紫丹参甲素	C19H18O4	310.344	11.752	Terpenoids	Diterpenoids	萜类	二萜	"76843-23-7"				271200	194700	284700	169500	289300	270100	432100	342500	165200	186900	235200	202000	200300	88560	207600	145800	210500	305700	335800
Com_314_pos	NNK	4-(N-甲基-N-亚硝胺)-1-(3-吡啶基)-丁酮/4-甲基亚硝基吡啶基丁酮	C10H13N3O2	207.23	5.898	Organoheterocyclic compounds	Pyridines and derivatives	有机杂环化合物	吡啶及其衍生物	"64091-91-4"	HMDB0011603	C16453		12552	11595	6165	9852	13300	22050	43080	23890	6502	11980	9749	10359	13490	23010	21810	32840	17090	11040	6866
Com_315_pos	6-hydroxy-7,8-dimethoxycoumarin	6-羟基-7,8- 二甲氧基香豆素	C11H10O5	222.197	10.21	Phenylpropanoids and polyketides	Coumarins and derivatives	苯丙素和聚酮化合物	香豆素及其衍生物					1283000	1302000	1326000	1302000	1059000	954600	1058000	1075000	1430000	1474000	1228000	1359000	1078000	1126000	1136000	1081000	2758000	3246000	2938000
Com_316_pos	(+)-pinoresinol 4'-O-beta-D-glucopyranoside	(+)表松脂素-4'-O-β-D-葡萄糖苷	C26H32O11	520.533	7.38	Phenylpropanoids and polyketides	Lignans	苯丙素和聚酮化合物	木脂素类	"24404-49-7"				14900	18570	17400	16880	13870	17730	12700	27930	8998	13210	22130	15170	14840	15574	19750	12670	20180	12840	15970
Com_318_pos	4-Hydroxymephenytoin	4-羟基美芬妥因	C12H14N2O3	234.255	11.26	Organoheterocyclic compounds	Organoheterocyclic compounds	有机杂环化合物	有机杂环化合物	"61837-65-8"	HMDB0013894			47510	35280	21170	30002	10970	8964	12050	8142	45240	39030	11960	8206	7161	9395	6733	9746	22730	28300	16510
Com_319_pos	4',6,7-Trihydroxyisoflavone	6,7,4'-三羟基异黄酮	C15H10O5	270.241	6.97	Flavonoids	Isoflavonoids	类黄酮	异黄酮	"17817-31-1"		C14314		233200	211400	191500	290200	394300	487100	517000	486200	91010	167200	152300	88230	216500	264500	256900	280200	242900	233900	239900
Com_320_pos	Alpha-Cyperone	α-香附酮	C15H22O	218.339	12.59	Terpenoids	Sesquiterpenoids	萜类	倍半萜	"473-08-5"		C17090		11790	4197	11720	6410	5178	4720	4043	3953	13270	10400	7458	2905	2328	3772	8213	9349	6047	5935	3129
Com_321_pos	(+)-Anwulignan	安五脂素	C20H24O4	328.408	6.42	Phenylpropanoids and polyketides	Lignans	苯丙素和聚酮化合物	木脂素类	"107534-93-0"				17260	23900	34460	38130	14810	20650	22130	18839	30380	15700	27170	24990	8079	18800	20246	19224	22530	18860	24530
Com_322_pos	Alanine	丙氨酸	C3H7NO2	89.094	0.86	Amino Acid And Its Derivatives	Amino Acid And Its Derivatives	氨基酸及其衍生物	氨基酸及其衍生物	"338-69-2"	HMDB0062251	C01401		937000	937000	877000	870000	976300	854800	1042000	837700	931300	636000	674000	789700	715700	990700	517700	857800	1009000	775300	673800
Com_323_pos	Rhodionin	草质素苷	C21H20O11	448.383	7.56	Flavonoids	Flavones and Flavonols	类黄酮	黄酮和黄酮醇	"85571-15-9"				24080	39510	26540	39310	25740	11280	21670	21080	20950	26460	23000	14670	12530	12460	27420	23252	23970	35630	32820
Com_324_pos	Agarotetrol	沉香四醇	C17H18O6	318.326	6.14	Organoheterocyclic compounds	Organoheterocyclic compounds	有机杂环化合物	有机杂环化合物	"69809-22-9"				12673	15780	12332	12439	21550	20800	28530	26870	14658	14191	12551	12620	46600	51700	59200	53520	12100	31570	21670
Com_325_pos	Paeonol	丹皮酚	C9H10O3	166.177	4.08	Organoheterocyclic compounds	Ketones	有机杂环化合物	酮类	"552-41-0"	HMDB0256081	C10712		782100	657700	485000	655900	1674000	1893000	1805000	1662000	573800	533600	635300	564000	2567000	3663000	3661000	2938000	1592000	1523000	1380000
Com_326_pos	Angelol A	当归醇A	C20H24O7	376.406	11.11	Phenylpropanoids and polyketides	Coumarins and derivatives	苯丙素和聚酮化合物	香豆素及其衍生物	"19625-17-3"				131500	162800	232700	191200	171100	144700	119000	158900	161200	103700	151200	190500	117700	97970	117400	124900	72510	94120	81970
Com_327_pos	Angelol K	当归醇K	C20H24O7	376.406	11.12	Phenylpropanoids and polyketides	Coumarins and derivatives	苯丙素和聚酮化合物	香豆素及其衍生物	"169736-93-0"				485400	641900	879800	702800	692000	591700	415000	592900	637000	447200	518400	773900	667500	430500	416600	483300	287300	311000	338800
Com_328_pos	3-Butylidenephthalide	丁烯基苯酞	C12H12O2	188.226	11.83	Organoheterocyclic compounds	Organoheterocyclic compounds	有机杂环化合物	有机杂环化合物	"551-08-6"	HMDB0032061	C16924		16750	10310	8181	10037	15436	21126	24470	12243	6102	8709	10250	4950	15174	19071	23202	21662	11880	16210	8510
Com_329_pos	3alpha-Dihydrocadambine	3α-二氢卡丹宾	C27H34N2O10	546.574	6.61	Organoheterocyclic compounds	Indole And Its Derivatives	有机杂环化合物	吲哚及其衍生物	"54483-84-0"				39782	25190	19600	47168	92140	58430	70540	132200	20870	39130	21660	40869	56830	83020	114600	114700	73650	36990	77160
Com_330_pos	Furanodiene	呋喃二烯	C15H20O	216.323	11.23	Terpenoids	Sesquiterpenoids	萜类	倍半萜	"19912-61-9"	HMDB0036769	C16959		198900	212500	147100	173600	104000	70740	106400	83370	208300	154700	129400	107600	67640	75370	71300	86150	105900	108200	111400
Com_331_pos	Podophyllotoxin	鬼臼毒素	C22H22O8	414.412	11.55	Phenylpropanoids and polyketides	Lignans	苯丙素和聚酮化合物	木脂素类	"518-28-5"	HMDB0246672	C10874		16060	7983	10610	14980	20650	6987	7217	10900	24320	14870	16580	9971	7569	15340	9012	21560	18360	12500	12860
Com_332_pos	Hecogenin	海柯皂苷元	C27H42O4	430.628	6.08	Terpenoids	Triterpenoids	萜类	三萜	"467-55-0"	HMDB0038824	C08902	LMST01080014	25390	38020	16160	29360	10590	15060	14980	28500	25410	22640	17340	24970	15845	15377	6931	10290	13900	15790	15110
Com_333_pos	Leucine	亮氨酸	C6H13NO2	131.175	2.1	Amino Acid And Its Derivatives	Amino Acid And Its Derivatives	氨基酸及其衍生物	氨基酸及其衍生物	"26782-71-8"		C16439		2203000	1864000	1413000	1946000	7233000	10360000	11890000	10970000	2116000	1924000	1816000	1856000	5528000	6818000	7447000	6087000	4902000	4688000	4218000
Com_334_pos	Pectolinarigenin	柳穿鱼黄素	C17H14O6	314.295	10.78	Flavonoids	Flavones and Flavonols	类黄酮	黄酮和黄酮醇	"520-12-7"			LMPK12111164	6321	8125	4586	6750	134030	109500	175600	119020	4515	4410	4682	4407	123510	84270	120500	107200	44510	35800	38370
Com_335_pos	Loureirin A	龙血素A	C17H18O4	286.328	10.4	Flavonoids	Chalcones and dihydrochalcones	类黄酮	查尔酮和二氢查尔酮	"119425-89-7"	HMDB0254174		LMPK12120602	8519	9782	9264	9580	17690	10130	8147	8291	11630	11624	7066	9427	11400	18861	15863	16123	5506	5088	4586
Com_336_pos	Trachelogenin	络石苷元	C21H24O7	388.417	6.45	Phenylpropanoids and polyketides	Lignans	苯丙素和聚酮化合物	木脂素类	"34209-69-3"	HMDB0303743	C10891		16180	13280	18400	18020	25790	26070	42050	27550	11360	28070	17660	18650	42360	34690	32080	32120	20800	24080	25960
Com_337_pos	Isoliquiritin apioside	芹糖异甘草苷	C26H30O13	550.516	7.31	Flavonoids	Chalcones and dihydrochalcones	类黄酮	查尔酮和二氢查尔酮	"120926-46-7"	HMDB0253655			14830	18830	15920	23340	70530	54600	50310	57260	37390	31840	34330	24790	62440	111300	130900	109000	43670	38990	45550
Com_338_pos	7-demethylsuberosin	7-去甲基软木花椒素	C14H14O3	230.263	9.89	Phenylpropanoids and polyketides	Coumarins and derivatives	苯丙素和聚酮化合物	香豆素及其衍生物	"21422-04-8"	HMDB0304330	C18083		34970	21110	19580	36830	18130	15910	33760	31930	19220	37190	22190	26590	10420	20630	8165	10610	18440	15140	25080
Com_339_pos	Dehydrocostus lactone	去氢木香内酯	C15H18O2	230.307	12.25	Terpenoids	Sesquiterpenoids	萜类	倍半萜	"477-43-0"	HMDB0250946	C09387		7905	3475	12870	14800	10640	10870	16870	12980	21070	15590	9173	16360	10110	24080	7517	20900	12010	8490	12840
Com_340_pos	Suberosin	软木花椒素	C15H16O3	244.29	11.9	Phenylpropanoids and polyketides	Coumarins and derivatives	苯丙素和聚酮化合物	香豆素及其衍生物	"581-31-7"	HMDB0302544			12760	9972	10030	7286	10570	13020	12690	14880	15500	6727	9471	11820	16260	13040	9180	21840	12560	9112	8820
Com_341_pos	Arenobufagin	沙蟾毒精	C24H32O6	416.514	5.73	Lipids	Steroids and steroid derivatives	脂质	类固醇及其衍生物	"464-74-4"	HMDB0248571	C20035		10330	7552	11206	23320	13050	27200	22700	5408	5890	4831	5510	9259	41280	20290	12020	20210	15350	12230	17900
Com_342_pos	Kaempferol-3-gentiobioside	山柰酚-3-O-龙胆二糖苷	C27H30O16	610.525	6.28	Flavonoids	Flavones and Flavonols	类黄酮	黄酮和黄酮醇	"22149-35-5"	HMDB0303606			8209	10420	16740	16330	14215	7074	8700	8949	13293	22570	12540	5122	29040	20790	14913	10420	16180	22930	17470
Com_343_pos	Kaempferol-3-O-rutinoside	山奈酚-3-O-芸香糖苷	C27H30O15	594.526	6.51	Flavonoids	Flavones and Flavonols	类黄酮	黄酮和黄酮醇	"17650-84-9"	HMDB0037574			22500	19180	29130	22660	15660	24764	38970	22810	19505	21179	15925	17167	23828	22581	20993	20522	11950	11700	11680
Com_344_pos	Prim-O-glucosylcimifugin	升麻素苷	C22H28O11	468.457	6.25	Carbohydrates And Its Derivatives	Carbohydrates And Its Derivatives	糖类及其衍生物	糖类及其衍生物	"80681-45-4"	HMDB0256772			75170	119000	126700	148500	372000	318900	274400	354200	98640	108900	127500	117000	243900	212300	138100	168200	170100	238000	250700
Com_345_pos	Pseudoephedrine	伪麻黄碱	C10H15NO	165.235	4.88	Alkaloids and derivatives	Organic Amine Alkaloid	生物碱及其衍生物	有机胺类生物碱	"90-82-4"	HMDB0001943	C02765		26268	13480	15780	32271	43690	31292	41651	39057	20880	26310	29320	25794	68600	70550	86900	103600	36750	20590	37290
Com_346_pos	Lindenenol	乌药醇	C15H18O2	230.307	12.24	Alcohols and polyols	Alcohols and polyols	醇类和多元醇类	醇类及其多元醇	"26146-27-0"				11080	15240	5328	15150	21220	8172	7728	5627	19070	19520	9358	8353	7214	15560	18360	19230	16910	10290	13340
Com_347_pos	Sclareol Glycol	香紫苏二醇	C16H30O2	254.413	7.54	Alcohols and polyols	Alcohols and polyols	醇类和多元醇类	醇类及其多元醇	"55881-96-4"				18280	22550	21430	16820	98540	90970	92360	45080	20080	11520	57950	13200	92910	84200	129100	126900	34900	64720	62000
Com_348_pos	Parthenolide	小白菊内酯	C15H20O3	248.322	7.47	Terpenoids	Sesquiterpenoids	萜类	倍半萜	"29552-41-8"		C07609	LMPR0103090002	50830	34180	22210	18770	40286	42880	29440	30620	29260	45920	29230	37580	37890	35293	37059	35668	58900	56120	32160
Com_349_pos	Neotuberostemonine	新对叶百部碱	C22H33NO4	375.508	11.1	Alkaloids and derivatives	Stemona Alkaloids	生物碱及其衍生物	百部生物碱	"143120-46-1"				9275000	10360000	15830000	12880000	11100000	10480000	6823000	10590000	10140000	7860000	9489000	12770000	11900000	7069000	7386000	8106000	4464000	5609000	5612000
Com_350_pos	Bruceine D	鸦胆子苦素D	C20H26O9	410.421	5.55	Terpenoids	Triterpenoids	萜类	三萜	"21499-66-1"	HMDB0249404	C08752		6831	18969	20727	24114	10440	25150	11560	11220	60160	17190	23790	37110	104900	51440	56400	78670	20730	32680	20910
Com_351_pos	vasicine	鸭嘴花碱	C11H12N2O	188.229	4.86	Alkaloids and derivatives	Pyrrolidines	生物碱及其衍生物	吡咯烷类生物碱	"6159-55-3"	HMDB0256199	C10733		358900	305900	259700	384700	5366000	5488000	5468000	4594000	318200	378600	375000	405500	6233000	7832000	7380000	7061000	3336000	3183000	3350000
Com_352_pos	3-N-butyl-4,5-dihydrophthalide	洋川芎内酯A	C12H16O2	192.258	10.97	Organoheterocyclic compounds	Organoheterocyclic compounds	有机杂环化合物	有机杂环化合物	"62006-39-7"				69680	52760	51100	62480	69120	70040	118800	90210	63150	47600	43840	40450	45460	57920	56500	69330	68440	81820	76670
Com_353_pos	Senkyunolide H	洋川芎内酯H	C12H16O4	224.257	9.5	Organoheterocyclic compounds	Organoheterocyclic compounds	有机杂环化合物	有机杂环化合物	"94596-27-7"	HMDB0258236			21779	24570	21510	14230	13730	28490	63270	17760	19705	14690	21565	19090	18330	27925	21410	24562	19610	21110	15380
Com_354_pos	Isomucronulatol	异微凸剑叶莎醇	C17H18O5	302.327	8.8	Flavonoids	Isoflavonoids	类黄酮	异黄酮	"64474-51-7"	HMDB0033189		LMPK12080033	953	2870	2790	2635	2275	1528	1567	1377	3371	1243	1540	821	1495	4909	1608	2633	1399	1586	502
Com_355_pos	lupinine	羽扇豆宁	C10H19NO	169.267	1.54	Alkaloids and derivatives	Quinolines Alkaloids	生物碱及其衍生物	喹啉类生物碱	"486-70-4"	HMDB0304704	C10773		9353	15190	11680	4350	15730	12050	28360	16820	15640	20320	15840	23480	37510	54130	42800	45690	40060	23160	13320
Com_356_pos	PolygalaxanthoneⅥ	远志口山酮Ⅵ	C23H26O12	494.452	7.14	Organoheterocyclic compounds	Ketones	有机杂环化合物	酮类					43870	59530	90310	80050	102200	70780	163200	105500	33130	100700	75940	52840	139900	106700	103600	174000	75880	71600	91560
Com_357_pos	Sarsasapogenin	知母皂苷元	C27H44O3	416.645	6.14	Terpenoids	Triterpenoids	萜类	三萜	"126-19-2"	HMDB0030024	C03963	LMST01080007	18050	12780	25230	39390	341500	467100	510200	474400	27150	44870	84200	43850	529400	511200	1239000	1227000	190800	253700	264200
Com_358_pos	Shionone	紫菀酮	C30H50O	426.726	8.55	Terpenoids	Diterpenoids	萜类	二萜	"10376-48-4"		C17966		24100	15780	27320	46520	49740	53660	45840	54970	31480	19200	11530	9004	27065	13840	32847	10890	16460	22190	19860
Com_359_pos	N-acetylglycine	N-乙酰基甘氨酸	C4H7NO3	117.043	0.91	Amino Acid And Its Derivatives	Amino Acid And Its Derivatives	氨基酸及其衍生物	氨基酸及其衍生物	"543-24-8"	HMDB0000532			4628000	2435000	3967000	3404000	3182000	3903000	3424000	4142000	18240000	2578000	4019000	6998000	3372000	7179000	3000000	5478000	5782000	5716000	4482000
Com_360_pos	N-Acetylthreonine	N-乙酰基苏氨酸	C6H11NO4	161.069	1.73	Amino Acid And Its Derivatives	Amino Acid And Its Derivatives	氨基酸及其衍生物	氨基酸及其衍生物	"17093-74-2"	HMDB0062557			298200	318500	236400	292000	614900	686900	808400	538400	285600	222600	273200	226400	907800	1492000	1366000	1210000	600200	571700	515700
Com_361_pos	Scopolin	东莨菪苷	C16H18O9	354.096	5.51	Phenylpropanoids and polyketides	Coumarins and derivatives	苯丙素和聚酮化合物	香豆素及其衍生物	"531-44-2"	HMDB0303366	C01527		57380	71600	78100	81400	289100	241200	294200	225800	51290	69630	80970	50420	144600	191900	191900	171900	136600	155400	139000
Com_362_pos	7-methylguanine	7-甲基鸟嘌呤	C6H7N5O	165.065	4.11	Organoheterocyclic compounds	Purines and purine derivatives	有机杂环化合物	嘌呤及其衍生物	"578-76-7"	HMDB0000897	C02242		46180000	38100000	27790000	41390000	109700000	116200000	113200000	107600000	33980000	34620000	38090000	32350000	151400000	205100000	242700000	174100000	100800000	96970000	92660000
Com_363_pos	N', N''-di-p-coumaroylspermine	N', N''-二香豆酰精胺	C28H38N4O4	494.62	5.31	Phenolic acids	Cinnamic acids and derivatives	酚酸类	肉桂酸及其衍生物					569200	498600	489000	385700	472300	666000	494900	212100	117770	153826	101300	123881	77190	30780	66604	82040	233300	199500	151700
Com_364_pos	Apigenin-6-C-Glucoside	芹菜素-6-C-葡萄糖苷	C21H20O10	432.113	6.46	Flavonoids	Flavones and Flavonols	类黄酮	黄酮和黄酮醇	"38953-85-4"				13400	19360	11650	14000	26660	66690	34940	16620	11430	31520	24650	24020	68840	71900	84970	57650	16620	42830	23260
Com_365_pos	Cinnamoyl tyramine	肉桂酰酪氨酸	C17H17NO2	267	17.3	Amino Acid And Its Derivatives	Amino Acid And Its Derivatives	氨基酸及其衍生物	氨基酸及其衍生物					19750	14740	16220	18600	18140	16560	20040	19130	20270	21980	20490	18320	19940	17020	20230	18880	15590	17370	20400
Com_366_pos	Histidinol	组氨醇	C6H11N3O	141.1	0.72	Amines	Amines	胺类	胺类	"4836-52-6"	HMDB0253185			601600	599200	518700	550500	584200	479600	650400	749600	607200	678600	419400	609600	445900	517100	579000	559600	506600	518600	363800
Com_367_pos	1-O-Feruloyl quinic acid	1-O-阿魏酰奎宁酸	C17H20O9	368.1	6.23	Alcohols and polyols	Alcohols and polyols	醇类和多元醇类	醇类及其多元醇					36660	7251	18380	19800	15710	13090	9570	14150	22410	35530	18960	9805	28410	24290	36740	42620	28340	27080	26780
Com_368_pos	Chrysin O-hexoside	白杨素 O-己糖苷	C21H20O9	416.2	6.19	Flavonoids	Flavones and Flavonols	类黄酮	黄酮和黄酮醇					41907	33240	58920	46720	886700	1034000	1224000	1046000	64628	73270	167200	104400	1275000	1203000	3054000	3109000	618400	547100	633500
Com_369_pos	O-methylnaringenin-C-pentoside	氧甲基柚皮素-C-戊糖苷	C21H22O9	418.1	0.72	Flavonoids	Flavanones	类黄酮	黄烷酮					50460	47390	70740	74540	35750	59740	76850	105800	51500	48730	13050	25680	70640	67810	81260	58850	75450	57970	46890
Com_370_pos	C-pentosyl-chrysoeriol 7-O-feruloylhexoside	C-戊糖基-金圣草黄素 7-O-阿魏酰己糖苷	C37H38O18	770.21	7.52	Flavonoids	Flavones and Flavonols	类黄酮	黄酮和黄酮醇					66390	82086	73837	76721	21850	79578	71558	79560	134700	219200	147100	197400	124100	175200	192600	131000	56540	80900	65330
Com_371_pos	6-Hydroxymethylherniarin	6-羟甲基脱肠草素	C11H10O4	206.1	5.96	Phenylpropanoids and polyketides	Coumarins and derivatives	苯丙素和聚酮化合物	香豆素及其衍生物	"117597-79-2"				333900	561600	509300	584000	1235000	1544000	1972000	1343000	424000	816900	659600	604300	1449000	2063000	2537000	2340000	1033000	1169000	1027000
Com_372_pos	Benzamide	苯甲酰胺	C7H7NO	121	4.56	Organic Acid And Its Derivatives	Benzoic acids and derivatives	有机酸及其衍生物	苯甲酸及其衍生物	"55-21-0"	HMDB0004461	C09815		25117	27281	29406	25504	155600	198600	6920	5775	26392	7105	41493	26113	8082	16140	22430	9904	28280	23720	24870
Com_373_pos	3-Hydroxykynurenine	3-羟基犬尿氨酸	C10H12N2O4	224.1	5.96	Amino Acid And Its Derivatives	Amino Acid And Its Derivatives	氨基酸及其衍生物	氨基酸及其衍生物	"2147-61-7"	HMDB0000732	C02794		61110	161600	115300	146400	293600	333300	367600	303300	85880	168500	136300	173200	354400	510500	691700	577500	248000	221300	248700
Com_374_pos	delta-Tridecalactone	十三烷内脂	C13H24O2	212.3	9.2	Lipids	Fatty Acyls	脂质	脂肪酰类	"7370-92-5"				71260	51230	57560	105400	54290	64800	61720	45900	41290	31010	37090	32880	45610	34930	45510	40950	53570	47190	55620
Com_375_pos	Caffeic aldehyde	咖啡醛	C9H8O3	164.1	1.84	Phenylpropanoids and polyketides	Phenylpropanoids and polyketides	苯丙素和聚酮化合物	苯丙素和聚酮化合物			C10945		6980000	6948000	4994000	7678000	7769000	9044000	11370000	7580000	5682000	6472000	6513000	6018000	6921000	9850000	8470000	8470000	8227000	8232000	6735000
Com_376_pos	MAG (18:4)	单酰甘油酯 (酰基 18:4)	C21H34O4	350	11.27	Lipids	Glycerolipids	脂质	甘油脂类					117400	123400	82610	242400	179200	204600	143900	56220	145800	140700	136200	89250	182700	350300	115700	161500	123800	130200	198600
Com_377_pos	DGMG (18:2)	单酰甘油酯二糖 (18:2)	C33H58O14	695.4	11.8	Lipids	Glycerolipids	脂质	甘油脂类					17400	30120	19630	12140	23260	34720	28938	19140	33220	22450	17420	41550	34480	38890	32107	23620	11870	28390	19860
Com_378_pos	MAG (18:2)	单酰甘油酯 (酰基 18:2)	C21H38O4	354.1	14.64	Lipids	Glycerolipids	脂质	甘油脂类					5727	6518	6580	7521	6240	4678	5319	1807	15720	3256	1715	8585	5259	4741	7053	2849	4792	3406	1915
Com_379_pos	LysoPC 16:1	溶血磷脂酰胆碱 16:1	C24H48NO7P	493.3	11.57	Lipids	Glycerophospholipids	脂质	甘油磷脂					16575	12870	7445	12040	84630	48050	51750	58340	18080	8753	6969	20260	59310	54100	45093	52400	15920	22990	9281
Com_380_pos	N-Feruloylspermidine	N-阿魏酰亚精胺	C17H26N3O3	320.1	17.03	Phenolic acids	Cinnamic acids and derivatives	酚酸类	肉桂酸及其衍生物					52560	53370	63130	58000	55710	53450	56940	58320	52760	61200	68940	56820	58520	60860	55880	57890	48970	64170	62070
Com_381_pos	Aminopurine	氨基嘌呤	C5H5N5	135.1	1.24	Organoheterocyclic compounds	Purines and purine derivatives	有机杂环化合物	嘌呤及其衍生物					49630000	43340000	38920000	50260000	29390000	29600000	43300000	32450000	37050000	42880000	43780000	36230000	18120000	23360000	25090000	26040000	38800000	32070000	32110000
Com_382_pos	O-Feruloyl-4-hydroxylcoumarin	阿魏酸-4-羟基香豆素	C19H14O6	338.1	17.01	Phenolic acids	Cinnamic acids and derivatives	酚酸类	肉桂酸及其衍生物					65190	53680	61010	63640	66320	62360	68410	67930	65970	73910	67620	66930	69860	65350	60960	56200	58260	69440	57280
Com_383_pos	2-Aminoadipic acid	2-氨基己二酸 (L-高谷氨酸)	C6H11NO4	161.1	0.95	Amino Acid And Its Derivatives	Amino Acid And Its Derivatives	氨基酸及其衍生物	氨基酸及其衍生物	"1118-90-7"				223900	182500	167000	177300	2320000	3057000	1560000	2006000	154300	179200	147900	150700	3341000	2309000	2526000	2077000	1813000	2380000	2123000
Com_385_pos	Coumarin O-rutinoside	香豆素 O-芸香苷	C21H26O11	454.1	8.68	Phenolic acids	Cinnamic acids and derivatives	酚酸类	肉桂酸及其衍生物					21590	29980	20780	24400	33130	42430	39310	41580	3155	23270	11480	18510	20510	36310	66700	29640	29260	40070	38620
Com_386_pos	p-coumaroyl-cinnamoyl-caffeoyl spermidine	对香豆酰肉桂酰咖啡酰亚精胺	C34H37N3O6	583.67	4.95	Phenols And Its Derivatives	Phenolamines	酚类及其衍生物	酚胺					7162	4720	2025	10400	29600	32060	43920	22210	5060	3948	8016	4377	41910	103400	82900	98040	26050	29740	13340
Com_387_pos	N'-p-Coumaroyl agmatine	N'-对香豆酰基胍丁胺	C14H20N4O2	276.2	13.08	Phenolic acids	Cinnamic acids and derivatives	酚酸类	肉桂酸及其衍生物					138200	162300	179200	173700	150600	223000	165200	141800	133500	156700	138200	100200	100800	113400	102300	129300	184700	125600	123000
Com_388_pos	Agmatine	胍丁胺	C5H14N4	130.1	0.92	Amines	Amines	胺类	胺类	"306-60-5"	HMDB0001432	C00179		43120	21070	28590	52480	30550	29440	40590	46480	28480	34260	15780	16390	36920	34290	36380	41590	36920	42170	20630
Com_389_pos	N-p-Coumaroylputrescine	N-对香豆酰基腐胺	C13H18N2O2	234.1	4.62	Phenolic acids	Cinnamic acids and derivatives	酚酸类	肉桂酸及其衍生物	"34136-53-3"	HMDB0033461	C18326		9793	9369	14430	8850	17260	31910	25010	16040	12330	10650	15120	10820	22000	20310	39450	17500	13200	12840	9980
Com_390_pos	N-p-Coumaroyl agmatine	N-对香豆酰丁胺	C14H20N4O2	276.1	13.08	Phenolic acids	Cinnamic acids and derivatives	酚酸类	肉桂酸及其衍生物					40470	22180	29980	35550	36930	28580	63080	31150	19240	17890	21390	13810	22170	27660	24330	21960	45940	29310	20530
Com_391_pos	Syringetin-3-O-hexoside	丁香亭-3-O-己糖苷	C23H24O13	508.1	0.98	Flavonoids	Flavones and Flavonols	类黄酮	黄酮和黄酮醇					128900	149100	127100	107600	470300	472200	293600	288600	125540	131100	129700	124100	261900	239300	255000	293800	176000	348200	250300
Com_392_pos	Luteolin 3',7-di-O-glucoside	木犀草素3',7-二氧葡萄糖苷	C27H30O16	610.1	4.66	Flavonoids	Flavones and Flavonols	类黄酮	黄酮和黄酮醇					15790	6710	14460	20800	8062	3029	14800	9278	12510	23050	18940	5391	4500	9072	13750	9633	14330	7677	10990
Com_393_pos	C-hexosyl-luteolin-O-hexosyl-O-pentoside	C-己糖基-木犀草素-O-己糖基戊糖苷	C32H38O20	742.1	0.72	Flavonoids	Flavones and Flavonols	类黄酮	黄酮和黄酮醇					114000	67660	93240	88590	119600	117500	107300	132200	93950	115300	93930	154900	116300	66380	90370	79870	49660	117500	76450
Com_394_pos	Chrysoeriol-6-C-hexoside-8-C-hexoside-O-hexoside	金圣草黄素-6-C-己糖基-8-C-己糖基-O-己糖苷	C34H42O21	786.1	0.95	Flavonoids	Flavones and Flavonols	类黄酮	黄酮和黄酮醇					15970	24480	20839	40590	48450	34340	48900	42590	11360	16720	18090	35590	55160	97580	95400	122600	32850	52460	37830
Com_395_pos	Eriodictyol-O-malonylhexoside	圣草酚-O-丙二酰己糖苷	C24H24O14	536	7.12	Flavonoids	Flavanones	类黄酮	黄烷酮					33950	36730	36910	23900	41770	33410	32810	52400	20770	54000	42370	49140	56720	92420	29650	52560	37740	37520	26380
Com_396_pos	C-hexosyl-apigenin C-pentoside	芹菜素 C-己糖基 C-戊糖苷	C26H28O14	564.1	6.07	Flavonoids	Flavones and Flavonols	类黄酮	黄酮和黄酮醇					47260	44150	24930	55880	136000	60990	113700	136500	68030	101100	83770	28330	176100	131400	148500	136700	76590	104200	80860
Com_397_pos	C-hexosyl-chrysoeriol-O-rutinoside	C-己糖基-金圣草黄素-O-芸香糖苷	C34H42O20	770.1	0.7	Flavonoids	Flavones and Flavonols	类黄酮	黄酮和黄酮醇					9066	7522	3139	11780	5387	10140	12204	17160	6948	22620	5869	13210	8784	11280	19870	11280	5864	5376	6909
Com_398_pos	5-O-p-Coumaroyl shikimic acid	5-O-对香豆酰莽草酸	C16H16O7	320.1	1	Phenolic acids	Cinnamic acids and derivatives	酚酸类	肉桂酸及其衍生物					14330	24510	9818	7622	22940	17600	7163	11434	31040	13850	15410	9220	8307	4447	4632	11000	9674	5587	8535
Com_399_pos	4-Methyl-5-thiazoleethanol	4-甲基-5-噻唑乙醇	C6H9NOS	143.1	3.95	Organoheterocyclic compounds	Organoheterocyclic compounds	有机杂环化合物	有机杂环化合物	"137-00-8"	HMDB0032985	C04294		11690	11150	4795	10400	13340	19410	22940	19690	6496	9709	11480	5868	12290	14730	21410	22350	12990	9505	17400
Com_400_pos	LysoPC 18:2	溶血磷脂酰胆碱 18:2	C26H50NO7P	519.3	12.14	Lipids	Glycerophospholipids	脂质	甘油磷脂				LMGP01050137	43370	71310	61440	82890	81290	82130	82680	80740	75250	62790	82660	76240	55380	97550	87174	94600	25830	26680	25660
Com_401_pos	LysoPC 18:3	溶血磷脂酰胆碱 18:3	C26H48NO7P	517.3	12.56	Lipids	Glycerophospholipids	脂质	甘油磷脂					436600	333600	427900	211500	1812000	1142000	565200	1159000	605500	375400	313500	430100	2013000	2979000	2067350	3566000	551600	619400	600100
Com_402_pos	LysoPC 18:1 (2n isomer)	溶血磷脂酰胆碱 18:1(2n异构)	C26H52NO7P	521.4	12.7	Lipids	Glycerophospholipids	脂质	甘油磷脂					836900	1247000	658300	686000	975500	748600	107600	459900	769400	979300	742600	904200	506800	1079000	598127	1067000	190700	140800	97640
Com_403_pos	LysoPC 12:1	溶血磷脂酰胆碱 12:1	C20H36NO7P	439.1	1.5	Lipids	Glycerophospholipids	脂质	甘油磷脂					58030	31200	22080	37360	6177	24420	34480	8178	50830	37420	23440	90890	5296	17460	18250	7330	22290	30920	38640
Com_404_pos	LysoPC 18:3 (2n isomer)	溶血磷脂酰胆碱 18:3(2n异构)	C26H48NO7P	517.2	11.33	Lipids	Glycerophospholipids	脂质	甘油磷脂					172500	748400	356100	486000	1797000	1948000	374000	930300	540500	432900	498900	666000	1257000	2863000	1332008	2328000	491300	480100	467600
Com_405_pos	LysoPC 18:2 (2n isomer)	溶血磷脂酰胆碱 18:2(2n异构)	C26H50NO7P	519	11.95	Lipids	Glycerophospholipids	脂质	甘油磷脂					183400	359000	291500	443600	536600	379900	132200	317400	442200	324200	350800	370400	201000	531800	388900	531900	155100	152300	126700
Com_406_pos	LysoPE 18:2 (2n isomer)	溶血磷脂酰乙醇胺 18:2(2n异构)	C23H44NO7P	477.6	12.08	Lipids	Glycerophospholipids	脂质	甘油磷脂					33840	19450	28050	16670	91560	57730	16440	48850	40980	42290	28400	51350	84330	170900	64237	126700	29300	24280	25420
Com_407_pos	LysoPC 18:1	溶血磷脂酰胆碱 18:1	C26H52NO7P	521.1	12.86	Lipids	Glycerophospholipids	脂质	甘油磷脂					58640	56640	51250	23640	212800	142600	123310	147140	55450	48050	39120	70950	141300	238800	144486	192200	32730	13860	27880
Com_408_pos	Punicic acid	石榴酸	C18H30O2	278.3	12.65	Lipids	Fatty Acyls	脂质	脂肪酰类	"544-72-9"	HMDB0030963	C08364	LMFA01030146	3125000	2647000	2667000	3855000	2928000	2548000	3780000	2882000	1911000	2110000	1812000	2373000	1813000	1521000	1748000	2207000	2365000	2671000	2618000
Com_409_pos	trans-zeatin N-glucoside	反式玉米素 N-葡萄糖苷	C16H23N5O6	381.2	4.62	Phytohormones	Cytokinins	植物激素	细胞分裂素					96480	121600	70490	100200	135800	97400	212500	198400	108600	59200	90840	61860	166700	720200	533100	210300	137100	109200	183800
Com_410_pos	trans-zeatin 9-O-glucoside	反式玉米素 O-葡萄糖苷	C16H23N5O6	381.1	4.49	Phytohormones	Cytokinins	植物激素	细胞分裂素					234600	181200	136800	231400	61850	69640	88990	58490	199100	188100	235400	178500	90010	55540	151000	34770	101400	180600	124400
Com_411_pos	Lysine butyrate	赖氨酸丁酸	C10H22N2O4	234.1	0.89	Amino Acid And Its Derivatives	Amino Acid And Its Derivatives	氨基酸及其衍生物	氨基酸及其衍生物	"80407-71-2"				39010	45134	10560	31690	35920	69830	84960	80540	651200	18770	19570	95940	38690	861100	132800	313000	122600	133800	99550
Com_412_pos	iP7G	异戊烯基-7-葡糖苷	C16H23N5O5	365.2	1	Phytohormones	Cytokinins	植物激素	细胞分裂素					292700	486300	471100	611300	3234000	3493000	3929000	3668000	113300	318500	237700	430500	3368000	4417000	4092000	4278000	2446000	2382000	2091000
Com_413_pos	Octadecadien-6-ynoic acid	十八碳二烯-6-炔酸	C18H28O2	276.2	12.1	Lipids	Fatty Acyls	脂质	脂肪酰类					21300000	19620000	15010000	20860000	18580000	15660000	16940000	13110000	22440000	26350000	17590000	15980000	16950000	22440000	22220000	30010000	16900000	17910000	17110000
Com_414_pos	4-Hydroxy-3,5-diisopropylbenzaldehyde	4-羟基-3,5-二异丙基苯甲醛	C13H18O2	206.2	6.07	Organic Acid And Its Derivatives	Benzoic acids and derivatives	有机酸及其衍生物	苯甲酸及其衍生物	"10537-86-7"				20330	20491	19820	19260	32190	37130	45060	43300	16147	25920	14340	24210	33090	45870	45140	42370	33750	24590	21320
Com_415_pos	Octadeca-11E,13E,15Z-trienoic acid	十八碳-9E,13E,15Z-三烯酸	C18H30O2	278.2	13.5	Lipids	Fatty Acyls	脂质	脂肪酰类	"25575-00-2"			LMFA01030777	3353000	3930000	2657000	2854000	3344000	3197000	2489000	3211000	3214000	2510000	2523000	2830000	3460000	3180000	2550000	2404000	3446000	2897000	2501000
Com_416_pos	LysoPC 10:0	溶血磷脂酰胆碱 (1-酰基10:0)	C18H38NO7P	411.3	6.25	Lipids	Glycerophospholipids	脂质	甘油磷脂					90680	69320	65690	104200	190100	111400	259900	141600	44280	80250	74750	32080	41320	67840	61000	72000	80250	112800	146700
Com_417_pos	Cocamidopropyl betaine	椰油酰胺丙基甜菜碱	C19H38N2O3	342.1	9.91	Alkaloids and derivatives	Organic Amine Alkaloid	生物碱及其衍生物	有机胺类生物碱	"86438-79-1"				108200	127900	105300	124300	321400	508800	275100	202900	84010	138100	104000	119100	163500	234600	150400	139200	146600	173200	158300
Com_418_pos	LysoPC 15:0	溶血磷脂酰胆碱 15:0	C23H48NO7P	481.3	11.94	Lipids	Glycerophospholipids	脂质	甘油磷脂					22900	24890	20300	26260	124100	66730	49420	54740	36960	24690	30430	29630	69990	133800	103539	105900	42690	33070	39560
Com_419_pos	MAG (18:3)	单酰甘油酯 (酰基 18:3)	C21H36O4	352.2	12.12	Lipids	Glycerolipids	脂质	甘油脂类					2518000	2940000	2828000	2272000	5392000	5018000	1778000	4026000	2906000	2896000	3221000	2818000	5500000	10230000	8191000	6711000	2294000	2870000	3008000
Com_420_pos	LysoPC 20:4	溶血磷脂酰胆碱 20:4	C28H50NO7P	543.4	12.69	Lipids	Glycerophospholipids	脂质	甘油磷脂					118900	188400	118300	96990	128900	103600	100840	80790	131600	168100	142400	176400	110600	157000	101876	181500	26060	27580	29710
Com_421_pos	LysoPC 14:0 (2n isomer)	溶血磷脂酰胆碱 14:0(2n异构)	C22H46NO7P	467.3	11.36	Lipids	Glycerophospholipids	脂质	甘油磷脂					16360	11750	16480	25020	66550	40900	42700	43930	23060	21930	17470	15440	57320	62620	67300	62120	24590	19960	31670
Com_422_pos	LysoPC 16:0 (2n isomer)	溶血磷脂酰胆碱 16:0(2n异构)	C24H50NO7P	495.33	12.55	Lipids	Glycerophospholipids	脂质	甘油磷脂					1099000	671300	849200	411800	4496000	2638000	1263000	2646000	1461000	827300	581700	761400	3817000	7372000	6396800	7994000	1075000	1170000	1143000
Com_423_pos	LysoPC 18:0	溶血磷脂酰胆碱 18:0	C26H54NO7P	523.36	13.8	Lipids	Glycerophospholipids	脂质	甘油磷脂					49300	32910	48760	17600	61870	45240	32740	59300	60300	28830	23400	32920	134800	79540	22110	162700	29790	32090	35080
Com_424_pos	Cucurbitacin I	葫芦素I	C30H42O7	514.293	0.67	Terpenoids	Triterpenoids	萜类	三萜	"2222-07-3"	HMDB0250582	C08800	LMST01010110	69160	86740	71550	122500	98780	105900	210300	173400	78380	204400	90140	124300	95000	182400	128300	160000	118300	81020	156100
Com_425_pos	Asp-phe	L-天冬氨酸-L-苯丙氨酸	C13H16N2O5	280.106	5.12	Amino Acid And Its Derivatives	Amino Acid And Its Derivatives	氨基酸及其衍生物	氨基酸及其衍生物	"13433-09-5"	HMDB0000706			997200	878100	655000	1013000	632300	660500	814600	755000	710000	750700	757900	646300	444700	669500	1173000	568100	788800	823800	761800
Com_426_pos	6-Aminocaproic acid	6-氨基己酸	C6H13NO2	131.095	2.07	Lipids	Fatty Acyls	脂质	脂肪酰类	"60-32-2"	HMDB0001901	C02378	LMFA01100035	7208000	6429000	4409000	6676000	18220000	22200000	25940000	19880000	6471000	6002000	5848000	6023000	23550000	34570000	43120000	36420000	16740000	15010000	13500000
Com_427_pos	Prunin	柚皮素-7-O-葡萄糖苷	C21H22O10	434.121	7.02	Flavonoids	Flavanones	类黄酮	黄烷酮	"529-55-5"		C09099	LMPK12140237	115400	144100	188600	203200	544300	833700	606300	531700	118050	113700	111600	120200	428300	434000	408300	469900	248500	281800	314400
Com_428_pos	N-Formylkynurenine	N-甲酰基犬尿氨酸	C11H12N2O4	236.08	4.17	Organic Acid And Its Derivatives	Organic Acid And Its Derivatives	有机酸及其衍生物	有机酸及其衍生物	"1022-31-7"	HMDB0060485	C02700		47490	36600	22730	43900	341600	299300	352200	300700	48830	57370	45520	34200	339700	446100	381600	376100	182000	216500	240100
Com_429_pos	Daidzin	大豆苷	C21H20O9	416.111	6.18	Flavonoids	Isoflavonoids	类黄酮	异黄酮	"552-66-9"	HMDB0033991	C10216	LMPK12050013	80657	62690	72950	84990	971100	1122000	1323000	1126000	127920	104100	151200	111600	1434000	1372000	1951000	1267000	595800	720600	691700
Com_430_pos	Diethyl glutarate	戊二酸二乙酯	C9H16O4	188.105	0.67	Lipids	Fatty Acyls	脂质	脂肪酰类	"818-38-2"	HMDB0059879			305300000	300200000	316100000	324700000	374100000	357400000	405800000	356300000	282100000	347600000	340000000	375900000	334600000	378300000	322400000	343300000	341900000	332100000	323300000
Com_431_pos	DL-threitol	DL-苏糖醇	C4H10O4	122.058	0.67	Carbohydrates And Its Derivatives	Sugar alcohols	糖类及其衍生物	糖醇	"6968-16-7"				36650	30700	32540	31600	64580	73500	54740	69540	41990	31830	23790	27040	23040	48540	37650	50490	25440	45130	32320
Com_432_pos	Quinone	苯醌	C6H4O2	108.021	0.93	Organooxygen compounds	Quinones	有机氧化合物	醌类	"106-51-4"	HMDB0003364	C00472		5309000	4799000	5238000	5326000	8796000	8956000	8804000	7973000	3842000	5056000	5388000	4671000	7559000	6793000	7847000	7269000	7037000	8051000	7038000
Com_433_pos	(5-L-Glutamyl)-L-amino acid	5-L-谷氨酰-L-丙氨酸	C8H14N2O5	218.09	1.01	Amino Acid And Its Derivatives	Amino Acid And Its Derivatives	氨基酸及其衍生物	氨基酸及其衍生物	"5875-41-2"	HMDB0006248	C03740		165000	105300	134000	195600	754500	595200	828300	709800	180000	118800	173200	104000	332200	448200	667100	469200	394900	371500	373800
Com_434_pos	Methionine sulfoxide	蛋氨酸亚砜	C5H11NO3S	165.046	0.75	Amino Acid And Its Derivatives	Amino Acid And Its Derivatives	氨基酸及其衍生物	氨基酸及其衍生物	"62697-73-8"	HMDB0002005	C02989		547400	420900	268200	375600	877300	1147000	1105000	746500	273800	219600	266900	375700	1295000	1764000	1516000	1572000	722700	844900	846200
Com_435_pos	All-trans-13,14-dihydroretinol	反式-13,14-二羟视黄醇	C20H30O	286.23	10.13	Vitamins	Vitamins	维生素	维生素	"115797-14-3"	HMDB0011618	C15492	LMPR01090047	386900	377700	398900	428700	460000	321800	622700	518000	227600	375900	240600	293300	307200	361700	311200	234200	388500	421100	384400
Com_436_pos	Methylguanidine	甲胍	C2H7N3	73.0971	0.84	Amines	Amines	胺类	胺类	"471-29-4"	HMDB0001522	C02294		481700	335600	324400	276200	504000	518000	570600	473200	331100	204900	198400	293400	423000	469600	315800	447900	447200	354700	349600
Com_438_pos	1,4-dihydro-1-Methyl-4-oxo-3-pyridinecarboxamide	1,4-二氢-1-甲基-4-氧代-3-吡啶甲酰胺	C7H8N2O2	152.059	1.66	Organoheterocyclic compounds	Pyridines and derivatives	有机杂环化合物	吡啶及其衍生物	"769-49-3"	HMDB0004194	C05843		193400	96320	76920	160200	115300	111900	146900	138800	109600	128900	404600	118600	174400	1037000	647200	508700	236000	198600	160900
Com_439_pos	Coumaroyl choline	香豆酰胆碱	C14H20NO3	250	5.29	Phenylpropanoids and polyketides	Coumarins and derivatives	苯丙素和聚酮化合物	香豆素及其衍生物					53790	44040	57140	60690	56970	66370	64580	56000	40480	74550	50260	58580	30410	27080	35660	44480	55590	75470	47020
Com_440_pos	Cyanidin 3-O-glucosyl-malonylglucoside	矢车菊素 3-O-丙二酰己糖苷 O-己糖苷	C30H33O19	697.1	6.43	Flavonoids	Anthocyanins	类黄酮	花青素					15670	10590	17975	29010	11950	28380	40090	26750	32090	21250	20596	19983	17356	17631	21540	20630	13290	18770	26750
Com_441_pos	Pelargonidin 3-O-malonylhexoside	天竺葵色素-3-O-丙二酰己糖苷	C24H23O13	519.1	7.23	Flavonoids	Anthocyanins	类黄酮	花青素					59460	116100	192500	175200	322700	280800	285100	259900	34090	98580	87870	60680	225600	366800	374600	358400	150600	204600	176900
Com_442_pos	(-)-N-[3',4'-Dihydroxy-(E)-cinnamoyl]-L-glutamic acid	N-[3',4’-二羟基-(E)-肉桂基]-L-谷氨酸	C14H15N1O7	309.271	16.07	Amino Acid And Its Derivatives	Amino Acid And Its Derivatives	氨基酸及其衍生物	氨基酸及其衍生物	"860295-23-4"				220900	98510	292300	38360	56480	40230	41000	81070	262700	58140	47410	131800	130600	53020	40360	146200	84910	99700	107400
Com_443_pos	(-)-Norepinephrine N-hexoside	(-)-去甲肾上腺素N-己糖苷	C14H21NO8	331.32	1.05	Carbohydrates And Its Derivatives	Glycosides	糖类及其衍生物	糖苷类					756600	1147000	1503000	1426000	2531000	1971000	2114000	1935000	948500	1465000	1519000	2396000	2719000	3327000	3020000	3157000	1987000	2131000	2549000
Com_444_pos	(1S,2S)-Nicotine1-oxide	(1S,2S)-尼古丁-1-氧化物	C10H14N2O	178.231	7.41	Organoheterocyclic compounds	Pyridines and derivatives	有机杂环化合物	吡啶及其衍生物	"51095-86-4"				18400	5506	14880	20960	16220	19170	15100	7843	20730	14320	16400	9755	10270	11380	7113	6491	15200	19000	17220
Com_445_pos	1,N6-Etheno-2-Deoxy-Adenosine	N6-亚乙烯基-2'-脱氧腺苷	C12H13N5O3	275.263	6.79	Organoheterocyclic compounds	Purines and purine derivatives	有机杂环化合物	嘌呤及其衍生物	"68498-25-9"				11288	13285	9722	8856	19230	24320	32180	39850	9608	11793	4075	11888	7356	17530	18820	23650	12960	8507	12010
Com_446_pos	18-Nor-4,15-dihydroxyabieta-8,11,13-trien-7-one	18-去甲-4,15-二羟基阿松香-8,11,13-三烯-7-酮	C19H26O3	302.408	7.25	Terpenoids	Terpene	萜类	萜烯	"213329-46-5"				92480	93180	98510	56650	129900	153900	99470	104300	67077	31630	174400	16500	100000	53830	342400	117400	78080	80040	50550
Com_447_pos	1-Decanoyl-2-hydroxy-sn-glycero-3-phosphocholine	1-癸酰基-2-羟基-sn-甘油-3-磷酸胆碱	C18H38NO7P	411.5	6.35	Amines	Cholines	胺类	胆碱类					82510	78140	77760	132200	223200	161900	382700	190700	51440	93340	98360	35610	96360	97990	90600	99230	136100	110400	113200
Com_448_pos	1-Linoleoyl-Rac-Glycerol	亚油酸甘油酯(C18:2)	C21H38O4	354.524	12.05	Lipids	Fatty Acyls	脂质	脂肪酰类	"2277-28-3"			LMGL01010006	91430	114400	113700	74770	87680	101100	25610	113000	134100	67960	96200	108100	147600	159600	116157	173500	50420	58190	54440
Com_449_pos	1-Methyladenine	1-甲基腺嘌呤	C6H7N5	149.153	1.05	Organoheterocyclic compounds	Purines and purine derivatives	有机杂环化合物	嘌呤及其衍生物	"5142-22-3"	HMDB0011599	C02216		36850	29740	28340	33616	36250	50590	47260	33790	21820	29864	38730	29180	21960	25010	28330	36330	29980	28710	31590
Com_450_pos	1-Methylxanthine	1-甲基黄嘌呤	C6H6N4O2	166.137	1.07	Organoheterocyclic compounds	Purines and purine derivatives	有机杂环化合物	嘌呤及其衍生物	"6136-37-4"	HMDB0010738	C16358		8824	7683	12460	6218	10890	9757	8822	3039	3227	4744	1789	3369	9219	7269	12504	21360	11100	3818	9640
Com_451_pos	2-Amino-1,3,4-tetradecanetriol	2-氨基-1,3,4-三醇十四烷	C14H31NO3	261.4	1.18	Lipids	Fatty Acyls	脂质	脂肪酰类					145100	68440	146300	185800	506800	132300	683500	461400	40460	74170	64810	62790	221800	111400	164400	180200	175800	290700	315400
Com_452_pos	2-Aminoethylphosphonate	2-氨基乙基磷酸酯	C2H8NO3P	125.064	6.47	Organic Acid And Its Derivatives	Organic Acid And Its Derivatives	有机酸及其衍生物	有机酸及其衍生物	"2041-14-7"	HMDB0011747	C03557		44190	33900	23020	49360	56240	40490	39640	34080	18960	36930	27370	25280	48650	34300	47480	46360	51270	35090	25640
Com_453_pos	2'-Deoxycytidine	2'-脱氧胞苷	C9H13N3O4	227.217	1.18	Nucleotide And Its Derivates	Nucleotide And Its Derivates	核苷酸及其衍生物	核苷酸及其衍生物	"207121-53-7"				437200	624600	396100	513700	3079000	2133000	2962000	2105000	562800	648400	577700	363300	2084000	2775000	2544000	2880000	1346000	1399000	1393000
Com_454_pos	Hydroxycinnamate	邻羟基肉桂酸(邻香豆酸)	C9H8O3	164.158	5.54	Phenolic acids	Cinnamic acids and derivatives	酚酸类	肉桂酸及其衍生物	"614-60-8"				266900	565600	1166000	848400	166400	424466	365900	322500	99160	313350	135800	315410	251500	234700	251600	290743	245800	249800	437200
Com_455_pos	2-Methyladenosine	2-甲基腺苷	C11H15N5O4	281.268	1.05	Nucleotide And Its Derivates	Nucleotide And Its Derivates	核苷酸及其衍生物	核苷酸及其衍生物	"16526-56-0"				446600	366300	287600	437900	381800	367700	540800	341400	373600	535200	343750	492000	452200	456400	619300	451100	369900	441900	423100
Com_456_pos	3,7-Dimethoxykaempferol-C-glucoside	3,7-二甲氧基山奈酚-C-葡萄糖苷	C23H24O11	476.2	6.45	Flavonoids	Flavones and Flavonols	类黄酮	黄酮和黄酮醇					26060	80280	106000	36220	201400	451300	293000	183700	13850	45860	196000	26300	421600	347000	1624000	1210000	130300	182800	165700
Com_457_pos	3’,4’,5’-Tricetin O-malonylhexoside	3’,4’,5’-五羟黄酮 O-丙二酰己糖苷	C27H28O15	592.51	7.7	Flavonoids	Flavones and Flavonols	类黄酮	黄酮和黄酮醇					77640	88100	69470	101100	113800	125800	172600	117400	67440	104400	90850	83570	110200	204900	142700	133400	143600	106800	136900
Com_458_pos	3-Carbamyl-1-Methylpyridinium	3-氨基甲酰-1-甲基吡啶	C7H9N2O	137.16	0.98	Organoheterocyclic compounds	Pyridines and derivatives	有机杂环化合物	吡啶及其衍生物	"1005-24-9"				304100	177200	162500	204400	119100	107500	135400	142800	158100	242100	174200	241400	78190	114100	103800	113300	169100	104800	113400
Com_459_pos	3-Hydroxy-3-Methylpentane-1,5-Dioic Acid	3-羟基-3-甲基谷氨酸	C6H10O5	162.141	5.9	Amino Acid And Its Derivatives	Amino Acid And Its Derivatives	氨基酸及其衍生物	氨基酸及其衍生物	"503-49-1"				769600	808300	588300	1011000	1222000	1052000	1309000	1104000	497900	758000	782400	612400	820700	810100	1825000	1010000	919200	730500	687600
Com_460_pos	3-Methylcrotonylglycine	N-(3-甲基-1-氧代-2-丁烯酸)氨基乙酸	C7H11NO3	157.167	1.08	Organic Acid And Its Derivatives	Organic Acid And Its Derivatives	有机酸及其衍生物	有机酸及其衍生物	"33008-07-0"	HMDB0000459	C20828		70270	34870	54030	42080	86540	101400	73570	101300	68890	17780	20850	40370	59620	89600	66900	62620	57600	49970	58680
Com_461_pos	Butylphthalide	正丁基苯酞	C12H14O2	190.238	1.15	Organoheterocyclic compounds	Organoheterocyclic compounds	有机杂环化合物	有机杂环化合物	"6066-49-5"	HMDB0032064	C17854		154600	157200	180800	112800	150100	122600	120400	142300	222900	174900	213800	228500	140000	143700	98240	105900	167400	169000	129700
Com_462_pos	4,6-Dihydroxyquinoline O-hexoside	4,6-二羟基喹啉-O-己糖苷	C15H17NO7	323.303	1.09	Alkaloids and derivatives	Quinolines Alkaloids	生物碱及其衍生物	喹啉类生物碱					161300	101000	197700	126600	132300	120800	224100	156600	118500	140700	79600	149600	106000	148200	154800	201000	83780	131800	144100
Com_463_pos	4-Hydroxy-6-methylquinoline-3-carboxylic acid	4-羟基-6-甲基喹啉-3-羧酸	C11H9NO3	203.194	13.14	Organoheterocyclic compounds	Quinolines and derivatives	有机杂环化合物	喹啉及其衍生物	"35973-18-3"				31410	29710	27730	20420	23050	27170	29620	25790	25360	26030	28980	31700	27060	42550	28160	31610	36540	35780	37830
Com_464_pos	4-Pyridoxate	4-吡哆酸	C8H9NO4	183.161	2.91	Organoheterocyclic compounds	Pyridines and derivatives	有机杂环化合物	吡啶及其衍生物	"82-82-6"	HMDB0000017	C00847		770100	763100	862700	898400	1381000	1579000	1755000	1669000	614600	1020000	1097000	945500	1022000	1702000	1329000	1388000	1094000	1055000	1012000
Com_465_pos	4-Pyridoxic acid O-hexoside	4-吡哆酸 O-己糖苷	C14H19NO9	345.306	1.66	Vitamins	Vitamins	维生素	维生素					364700	433500	313500	498800	650500	631000	538600	460300	396200	823400	860100	1343000	585200	319200	786400	346500	470000	737600	555100
Com_466_pos	5-Ethyl-2'-deoxyuridine	乙去氧尿啶	C11H16N2O5	256.255	8.72	Nucleotide And Its Derivates	Nucleotide And Its Derivates	核苷酸及其衍生物	核苷酸及其衍生物	"15176-29-1"				37320	29870	26640	39980	39430	28080	48200	23460	29580	34740	34560	30270	37680	48450	41230	38220	35320	41320	46140
Com_467_pos	5-Sulfanyl-1-pentanesulfonamide	5-磺胺基-1-戊磺胺	C5H13NO2S2	183.29	15.17	Amines	Amines	胺类	胺类					70830	36560	82670	14050	39380	27150	14030	46310	99170	32690	19350	68940	64400	52440	7216	77810	24400	30700	35230
Com_468_pos	7-(2-Hydroxyethyl)theophyline	7-(2-羟基乙基)茶碱	C9H12N4O3	224.217	1.17	Alkaloids and derivatives	Purines Alkaloids	生物碱及其衍生物	嘌呤类生物碱	"519-37-9"				10480	15810	18140	7813	23950	32580	24540	29450	12220	26700	16460	18290	30260	34070	35940	35100	33720	13940	28040
Com_469_pos	8-Chlro-1-tetrahydronorharmanone	8-氯-1-四氢酮	C11H9ClN2O	220.655	2.67	Organoheterocyclic compounds	Indole And Its Derivatives	有机杂环化合物	吲哚及其衍生物	"5565-76-4"				5099000	5927000	4249000	7101000	12490000	13840000	14090000	11900000	6002000	6197000	8159000	6099000	11840000	13520000	13900000	13630000	8455000	8905000	8758000
Com_470_pos	9,17-Octadecadiene-12,14-diyne-1,11,16-triol	9,17-十八二烯-12,14-二炔-1,11,16-三醇	C18H26O3	290.397	13.78	Lipids	Fatty Acyls	脂质	脂肪酰类	"211238-60-7"				1323000	733500	792400	1110000	634900	402700	584200	448300	1076000	1298000	930500	424900	314700	547800	823300	682200	605000	695700	669300
Com_471_pos	Adenosine-O-ribose	腺苷-O-核糖	C15H21N5O8	399.39	3.45	Nucleotide And Its Derivates	Nucleotide And Its Derivates	核苷酸及其衍生物	核苷酸及其衍生物					129600	139500	111400	182700	253700	253800	323300	245800	100700	181100	156300	102494	263100	313800	298500	302300	187300	193100	197000
Com_472_pos	Ambroxane	降龙涎香醚	C16H28O	236.393	14.01	Organoheterocyclic compounds	Lactones	有机杂环化合物	内酯	"6790-58-5"				18160	18160	21800	7897	14970	11100	7573	13400	15610	17090	5066	12440	18620	16970	12870	21890	12470	6577	7825
Com_473_pos	Apigenin-C-pentoside	芹菜素-C-戊糖苷	C20H18O9	402.35	0.73	Flavonoids	Flavones and Flavonols	类黄酮	黄酮和黄酮醇					180800	157800	190700	155000	276000	296300	189100	225800	188700	223600	155200	190900	322100	271700	163300	219700	202700	252200	146700
Com_474_pos	Apigeninidin 5-glucoside	芹菜素 5-葡萄糖苷	C21H21O9	417.39	7.31	Flavonoids	Flavones and Flavonols	类黄酮	黄酮和黄酮醇					32890	54320	51350	56960	53930	18100	50460	20300	28670	52090	67760	40200	50550	43260	53080	31890	44140	62470	49750
Com_475_pos	Apigenin-O-malonylhexoside	芹菜素-O-丙二酰己糖苷	C24H22O13	518.431	7.46	Flavonoids	Flavones and Flavonols	类黄酮	黄酮和黄酮醇					1055000	1859000	2913000	2865000	5334000	4967000	4991000	3904000	560300	1376000	1616000	919400	3859000	5438000	6049000	5554000	2531000	2875000	2917000
Com_476_pos	Apo-13-zeaxanthinone	载脂蛋白-13-玉米黄质酮	C18H26O2	274.4	8.84	Organoheterocyclic compounds	Ketones	有机杂环化合物	酮类		HMDB0302026			2855000	2287000	1873000	2971000	2953000	2808000	3759000	2866000	1918000	1986000	2296000	1955000	2223000	2232000	3755000	3044000	2508000	2557000	2667000
Com_477_pos	Arabidopyl ketoadipic acid	阿拉比多吡酮酸	C15H14O9	338.27	15.19	Organic Acid And Its Derivatives	Organic Acid And Its Derivatives	有机酸及其衍生物	有机酸及其衍生物					4131	2399	4113	3832	4927	5817	2830	4007	4137	3354	3519	5426	6340	7153	6587	5381	3767	3573	2783
Com_478_pos	Arabidopyl shikimic acid	拟南芥莽草酸	C16H16O9	352.29	13.8	Alcohols and polyols	Alcohols and polyols	醇类和多元醇类	醇类及其多元醇					5925	7264	7792	4286	10290	11240	6338	3583	9662	8303	6771	7090	17670	20940	8695	3176	4169	3358	3912
Com_479_pos	B Eupalinolide	野马追内酯B	C24H30O9	462.49	1.11	Terpenoids	Sesquiterpenoids	萜类	倍半萜	"877822-40-7"				92790	150700	143800	165000	757500	757200	831000	765300	127980	157000	103900	109700	693400	914900	770000	715800	508500	444900	431700
Com_480_pos	Biochanin A-7-O-beta-D-glucoside	生物汉宁A-7-O-葡萄糖苷	C22H22O10	446.404	7.76	Flavonoids	Isoflavonoids	类黄酮	异黄酮					34490	17120	20100	32528	63080	72980	64860	56500	26490	53990	34460	40310	55440	58540	67000	78000	27290	60740	58790
Com_481_pos	C-hexosyl-apigenin O-feruloylhexoside	C-己糖基-芹菜素O-阿魏酰己糖苷	C37H38O18	770.69	7.16	Flavonoids	Flavones and Flavonols	类黄酮	黄酮和黄酮醇					32810	77820	43480	87530	43290	28180	40380	39590	41096	38690	65145	62740	49790	67110	51300	49220	51460	43680	49630
Com_482_pos	8-C-hexosyl-apigenin O-hexosyl-O-hexoside	8-C-己糖苷-芹菜素-O-己糖苷-O-己糖苷	C33H40O20	756.66	0.98	Flavonoids	Flavones and Flavonols	类黄酮	黄酮和黄酮醇					17750	14146	11113	15380	21540	15980	14600	12580	10220	30880	15300	15101	30520	15390	26120	17490	12250	10610	13050
Com_483_pos	C-hexosyl-chrysoeriol O-feruloylhexoside	C-己糖基-金圣草黄素O-阿魏酰己糖苷	C38H40O19	800.71	6.85	Flavonoids	Flavones and Flavonols	类黄酮	黄酮和黄酮醇					328300	324600	259000	337400	753000	789900	637500	621300	209365	255860	293500	24020	393400	495700	435400	449100	305000	290000	241400
Com_484_pos	Chinese bittersweet alkaloid II	苦艾生物碱Ⅱ	C18H30N2O3	322.4	6.13	Alkaloids and derivatives	Oxazinanes Alkaloids	生物碱及其衍生物	恶嗪烷生物碱					31330	58570	47910	60430	66740	65010	56940	63940	69900	42350	65060	42000	55430	37700	41350	59810	45500	63930	92720
Com_485_pos	Chrysoeriol-5-O-hexoside	金圣草黄素-5-O-己糖苷	C22H22O11	462.404	7.18	Flavonoids	Flavones and Flavonols	类黄酮	黄酮和黄酮醇					725400	687200	2467000	1576000	3514000	3932000	4445000	3273000	144600	1678000	1299000	1287000	2605000	4746000	3263000	4151000	1634000	1807000	1758000
Com_486_pos	trans-Citral	柠檬醛	C10H16O	152.233	6.2	Terpenoids	Monoterpenoids	萜类	单萜	"5392-40-5"	HMDB0035078	C01499		10460	11360	14350	18560	34770	25580	20510	34100	12573	7351	12590	16690	18130	9713	22010	19290	19200	17610	8589
Com_487_pos	C-pentosyl-apigenin O-feruloylhexoside	c-戊糖基-芹菜素 O-阿魏酰己糖苷	C36H36O17	740.66	7.26	Flavonoids	Flavones and Flavonols	类黄酮	黄酮和黄酮醇					11880	11064	9461	13480	13800	13375	20310	6119	15742	13414	11934	11464	6928	29690	10050	25870	10150	18560	12710
Com_488_pos	C-pentosyl-apigenin O-caffeoylhexoside	C-戊糖基-芹菜素O-咖啡酰外酯	C35H34O17	726.63	7.18	Flavonoids	Flavones and Flavonols	类黄酮	黄酮和黄酮醇					20770	24566	17948	26457	16930	16300	15520	21940	4125	19501	17267	24288	60450	69790	61600	52480	26060	46350	42580
Com_489_pos	C-pentosyl-C-hexosyl-apigenin	C-戊糖基C-己糖芹菜素	C26H28O14	564.49	6.05	Flavonoids	Flavones and Flavonols	类黄酮	黄酮和黄酮醇					81510	78370	58360	52790	148300	124200	254000	213300	95430	144100	82970	53570	209800	253100	204100	254400	127500	100200	120700
Com_490_pos	D-(+)-Octopine	D-(+)-章鱼碱	C9H18N4O4	246.264	0.73	Amino Acid And Its Derivatives	Amino Acid And Its Derivatives	氨基酸及其衍生物	氨基酸及其衍生物	"34522-32-2"		C04137		65080	45750	47980	53890	93310	83380	78060	64000	68110	83090	75520	87690	45940	58050	88790	72440	93690	46780	57900
Com_491_pos	D-Ala-D-Ala	D-丙氨酰-D-丙氨酸	C6H12N2O3	160.171	0.94	Amino Acid And Its Derivatives	Amino Acid And Its Derivatives	氨基酸及其衍生物	氨基酸及其衍生物	"923-16-0"	HMDB0244385	C00993		40540	31860	28990	35210	43350	32830	31640	20840	25030	34480	15440	38500	20740	25230	31534	16080	20040	38470	31320
Com_492_pos	D-beta-Homophenylalanine	D-β-高苯丙氨酸	C10H13NO2	179.216	5.41	Amino Acid And Its Derivatives	Amino Acid And Its Derivatives	氨基酸及其衍生物	氨基酸及其衍生物	"131270-08-1"				9052	14630	6420	13410	26940	44530	27470	26330	8721	16280	6536	7953	41790	63670	95960	57590	27000	19600	21290
Com_493_pos	Denin	丹宁	C33H56O14	676.79	11.46	Lipids	Steroids and steroid derivatives	脂质	类固醇及其衍生物					169900	142900	155000	208500	143700	257200	48420	121900	195300	180100	137700	242400	188300	331900	251885	290300	72940	93180	90650
Com_494_pos	DHZROG	二氢玉米素核苷-O-葡萄糖苷	C21H33N5O10	515.514	1.01	Phytohormones	Cytokinins	植物激素	细胞分裂素	"62512-95-2"				24850	45860	32620	54200	69330	65480	111200	68650	36990	69520	86910	65880	72250	52430	85200	61720	43940	31960	63720
Com_495_pos	di-C,C-hexosyl-apigenin	芹菜素C,C-二己糖苷	C27H30O15	594.518	5.82	Flavonoids	Flavones and Flavonols	类黄酮	黄酮和黄酮醇					15390	15390	14830	18750	78650	89610	105400	95080	28660	51300	32950	12650	71540	51740	154600	114200	61020	28230	45230
Com_496_pos	di-C,C-pentosyl-apigenin	芹菜素C,C-二戊糖	C25H26O13	534.47	6.59	Flavonoids	Flavones and Flavonols	类黄酮	黄酮和黄酮醇					956000	1183000	1129000	1228000	3086000	3237000	3893000	2351000	2217000	2067000	2321000	2707000	3251000	4242000	3982000	4952000	2186000	2205000	2486000
Com_497_pos	Dl-2-Aminooctanoic Acid	DL-2-氨基辛酸	C8H17NO2	159.226	1.23	Amino Acid And Its Derivatives	Amino Acid And Its Derivatives	氨基酸及其衍生物	氨基酸及其衍生物	"644-90-6"	HMDB0000991			3878000	3470000	2639000	3367000	2564000	2399000	2414000	2188000	1927000	2358000	2627000	2442000	1847000	1506000	2613000	2209000	2226000	2557000	2395000
Com_498_pos	DL-threo-beta-Methylaspartic acid	DL-β-甲基天冬氨酸	C5H9NO4	147.129	0.89	Amino Acid And Its Derivatives	Amino Acid And Its Derivatives	氨基酸及其衍生物	氨基酸及其衍生物					13030	10970	15260	30700	39010	31330	45290	41220	15570	19480	9300	16470	18830	29560	15480	22850	22680	32000	40330
Com_499_pos	D-Sorbitol	D-山梨糖醇	C6H14O6	182.172	0.89	Carbohydrates And Its Derivatives	Sugar Alcohols	糖类及其衍生物	糖醇	"50-70-4"	HMDB0000247	C00794		942700	884700	915200	1016000	1169000	1173000	1277000	1234000	921900	1052000	958300	1263000	1051000	1252000	1366000	1101000	852500	955700	1032000
Com_500_pos	Eriodictyol C-hexoside	圣草酚C-己糖	C21H22O11	450.399	6.21	Flavonoids	Flavanones	类黄酮	黄烷酮					32710	23070	14730	45430	38120	26520	15170	41370	32600	31230	20580	30380	20170	14280	40620	30710	25860	33010	31390
Com_501_pos	Glu-Glu	谷氨酸-谷氨酸肽	C10H14N2O7	276.243	0.99	Amino Acid And Its Derivatives	Amino Acid And Its Derivatives	氨基酸及其衍生物	氨基酸及其衍生物	"3929-61-1"	HMDB0028818	C01425		383500	379700	410000	420500	507300	444500	578000	422700	386900	427300	470500	401400	413900	437000	478600	392500	396200	407000	374500
Com_503_pos	GDP-L-fucose	鸟苷二磷酸岩藻糖	C16H25N5O15P2	589.342	4.13	Nucleotide And Its Derivates	Nucleotide And Its Derivates	核苷酸及其衍生物	核苷酸及其衍生物	"15839-70-0"	HMDB0001095	C00325		4199	3792	2937	3246	1930	3842	3945	4145	6369	5006	3939	3385	6943	7405	5414	1183	2770	1356	2575
Com_504_pos	Hippuric Acid	马尿酸	C9H9NO3	179.173	6.2	Organic Acid And Its Derivatives	Organic Acid And Its Derivatives	有机酸及其衍生物	有机酸及其衍生物	"495-69-2"	HMDB0000714	C01586		8538	10810	16030	12140	10630	12450	25150	24660	11260	21080	18410	10210	13770	14814	19840	12030	12160	23440	17750
Com_505_pos	IAA-Asp	吲哚乙酸-天冬氨酸	C14H14N2O5	290.271	6.78	Phytohormones	Auxin	植物激素	生长素					1759000	1566000	1955000	2284000	14060000	17640000	14730000	14490000	2743993	2044000	2982319	2965202	25880000	40910000	36360000	30680000	12090000	14670000	13880000
Com_506_pos	IAA-Glu	吲哚乙酸-谷氨酸	C15H16N2O5	304.298	0.72	Phytohormones	Auxin	植物激素	生长素		HMDB0304379			390800	383600	337900	387600	512600	462900	535100	461600	365400	468800	375600	405200	361100	437000	412900	434000	386900	423600	396000
Com_507_pos	Irisolidone-7-O-beta-d-glucoside	尼泊尔鸢尾异黄酮-7-O-β-D-葡萄糖苷	C23H24O11	476.43	0.97	Flavonoids	Isoflavonoids	类黄酮	异黄酮	"6009-88-7"				33730	38500	42090	37980	95090	151200	82550	54600	26540	98290	49870	90450	104600	80080	88300	65010	23410	66480	92040
Com_508_pos	L-Cystine	L-胱氨酸	C6H12N2O4S2	240.301	2.03	Amino Acid And Its Derivatives	Amino Acid And Its Derivatives	氨基酸及其衍生物	氨基酸及其衍生物	"56-89-3"	HMDB0000192	C00491		412800	473100	358400	410000	572500	728900	940100	844700	420000	496200	388100	443100	678700	816800	1129400	1803000	634500	547000	615400
Com_510_pos	Leucomalachite green	隐色孔雀石绿	C23H26N2	330.466	6.76	Amines	Amines	胺类	胺类	"129-73-7"	HMDB0254033			18810	14530	16380	18190	23020	28620	30090	41840	24970	43290	19180	9160	29970	53890	45270	42520	29050	18420	31780
Com_511_pos	L-Homocystine	L-高胱氨酸	C8H16N2O4S2	268.354	2.5	Amino Acid And Its Derivatives	Amino Acid And Its Derivatives	氨基酸及其衍生物	氨基酸及其衍生物	"626-72-2"	HMDB0000676	C01817		170300	207900	187000	245000	292500	389300	100900	308500	199500	261100	280500	712000	20970000	27840000	24080000	13660000	3716000	3738000	3668000
Com_512_pos	Limocitrin-O-hexoside	檬黄素-O-己糖苷	C23H24O13	508.43	0.97	Flavonoids	Flavones and Flavonols	类黄酮	黄酮和黄酮醇					191300	117400	176700	80070	464700	530900	548600	430800	94390	191700	166800	232500	556100	293800	433600	453300	212700	461700	334000
Com_513_pos	LPC(1-acyl 16:0)	LPC(1-酰基16:0)	C24H50NO7P	495.63	12.59	Lipids	Glycerophospholipids	脂质	甘油磷脂					620100	404000	488700	257200	2713000	1545000	770300	1604000	827800	477500	345800	466900	2417000	4248000	3756890	4695000	630200	746600	670100
Com_514_pos	LPC(1-acyl 16:1)	LPC(1-酰基16:1)	C24H48NO7P	493.61	11.54	Lipids	Glycerophospholipids	脂质	甘油磷脂					7756	6264	7529	8617	47810	47590	20290	22650	10180	12697	14070	12260	41250	47540	42994	58690	10800	15620	20870
Com_515_pos	LPC(1-acyl 16:2)	LPC(1-酰基16:2)	C24H46NO7P	491.6	10.99	Lipids	Glycerophospholipids	脂质	甘油磷脂					8739	8690	3849	10113	8692	9102	2949	4885	13107	11582	5068	8168	23070	38390	13120	20860	9841	8728	6306
Com_516_pos	LPC(1-acyl 18:1)	LPC(1-酰基18:1)	C26H52NO7P	521.67	12.76	Lipids	Glycerophospholipids	脂质	甘油磷脂					735000	1096000	596700	600300	888900	650800	97970	339600	689000	895200	710100	807900	390200	870400	11470	982900	145000	130500	97540
Com_517_pos	LPC(1-acyl 18:2)	LPC(1-酰基18:2)	C26H50NO7P	519.65	12.18	Lipids	Glycerophospholipids	脂质	甘油磷脂					805400	891300	1033000	1070000	3619000	2575000	780200	1260000	1592000	1253000	1126000	1383000	2884000	4956000	27590	4089000	956000	960200	1028000
Com_518_pos	LPC(1-acyl 18:3)	LPC(1-酰基18:3)	C26H48NO7P	517.63	12.59	Lipids	Glycerophospholipids	脂质	甘油磷脂					433300	284800	389600	190800	1863000	1086000	580200	1187000	611800	352100	278900	402700	2036000	3268000	55380	3736000	608600	608000	633500
Com_519_pos	Malachite green	孔雀石绿	C23H25N2+	329.5	9.1	Amines	Amines	胺类	胺类	"10309-95-2"		C18367		47355	1812	13240	84995	316200	285100	407800	124300	48935	5495	73012	7342	164100	145800	209600	121800	73410	108800	106900
Com_520_pos	methylApigenin-C-hexoside	甲基芹菜素-C-己糖苷	C22H22O10	446.404	0.73	Flavonoids	Flavones and Flavonols	类黄酮	黄酮和黄酮醇					53410	61910	51330	50150	66200	46650	56570	53620	48530	47080	42400	61810	42490	63810	75460	66410	46510	70250	56860
Com_521_pos	methylApigenin-C-pentoside	甲基芹菜素-C-戊糖苷	C21H20O9	416.378	1.01	Flavonoids	Flavones and Flavonols	类黄酮	黄酮和黄酮醇					316400	462600	454700	426300	424200	478500	654600	467900	548800	566200	506300	541000	530100	526500	636500	525200	414000	468300	580900
Com_522_pos	Methyl Benzoate	苯甲酸甲酯	C8H8O2	136.148	1.84	Organic Acid And Its Derivatives	Benzoic acids and derivatives	有机酸及其衍生物	苯甲酸及其衍生物	"93-58-3"	HMDB0033968	C20645		298200	251600	198500	278000	296200	322500	440600	263500	219200	258200	218400	195100	250300	337800	293900	289800	322300	248100	220700
Com_523_pos	methylChrysoeriol-5-O-hexoside	甲基金圣草黄素-5-O-己糖苷	C23H24O11	476.43	0.97	Flavonoids	Flavones and Flavonols	类黄酮	黄酮和黄酮醇					101100	62970	63160	107800	261800	271100	268100	203500	51720	117100	67210	245100	337400	183400	238700	210300	187700	170900	162600
Com_524_pos	2-Methoxyhexadecanoate	棕榈酸甲酯	C17H34O2	270.451	0.97	Lipids	Fatty Acyls	脂质	脂肪酰类	"112-39-0"		C13947	LMFA07010470	2222000	2330000	2290000	2703000	12030000	10630000	18120000	12340000	2747000	4062000	2974000	3286000	10800000	12670000	15260000	12660000	9416000	7000000	7298000
Com_526_pos	methylQuercetin-O-hexoside	甲基槲皮素-O-己糖苷	C22H22O12	478.409	0.98	Flavonoids	Flavones and Flavonols	类黄酮	黄酮和黄酮醇					748600	723500	823900	772400	4044000	4176000	3885000	3814000	786300	921100	743800	687200	4066000	4549000	4973000	4004000	3078000	2608000	2942000
Com_527_pos	N-(3-Indolylacetyl)-L-Alanine	N-(3-吲哚乙酰基)-L-丙氨酸	C13H14N2O3	246.262	6.78	Organoheterocyclic compounds	Indole And Its Derivatives	有机杂环化合物	吲哚及其衍生物	"57105-39-2"				27360	23890	22610	30140	140400	133500	170000	155500	69452	85481	62650	75586	270400	405200	369500	372100	133900	150100	119000
Com_528_pos	N-(9H-Purin-6-ylcarbamoyl)threonine	N-(9H-嘌呤-6-氨基甲酰)苏氨酸	C10H12N6O4	280.24	14.46	Nucleotide And Its Derivates	Nucleotide And Its Derivates	核苷酸及其衍生物	核苷酸及其衍生物					372200	222200	376900	138100	344100	245300	134500	342400	426000	252700	197600	357100	359600	383100	347740	453400	182900	218400	203400
Com_529_pos	N',N'',N'''-Tri-p-cinnamoylagmatine	N', N'', N'''-三肉桂酰胍丁胺	C32H32N4O3	520.6	5.89	Amines	Amines	胺类	胺类					48260	40090	37730	80940	49040	36700	34850	46750	32430	201000	49050	27930	17390	33990	45540	27490	33330	43350	36640
Com_530_pos	N', N''-Caffeoyl, feruloylputrescine	N', N''-咖啡酰阿魏酰腐胺	C23H26N2O6	426.46	0.98	Amines	Amines	胺类	胺类					20662	15043	15655	7425	34910	30170	28650	17330	6665	12470	19719	20948	30330	134000	173900	137100	40670	40830	26370
Com_531_pos	N', N''-Caffeoyl, p-cinnamoylputrescine	N', N''-咖啡酰对肉桂腐胺	C22H24N2O4	380.44	1.32	Amines	Amines	胺类	胺类					99320	77880	48810	126200	78830	93360	101400	57510	153700	133700	153300	201000	96500	88650	86930	66380	96100	138700	102400
Com_532_pos	N', N''-Dicaffeoylspermidine	N', N''-二咖啡酰亚精胺	C25H31N3O6	469.53	5.57	Amines	Amines	胺类	胺类					59110	60430	51220	86430	90980	86480	119700	100900	32320	58880	50270	61330	64020	69420	75200	77510	78490	67130	72550
Com_533_pos	N,N-Dimethyl-1,4-phenylenediamine	N,N-二甲基对苯二胺	C8H12N2	136.194	4.43	Amines	Amines	胺类	胺类	"99-98-9"		C04203		2743	14620	10100	23050	23310	22330	27250	18670	3865	14970	8415	15690	19100	12160	16620	26860	12100	11170	13950
Com_534_pos	N1-Acetylspermine	N1-乙酰精胺	C12H28N4O	244.377	0.88	Amines	Amines	胺类	胺类	"25593-72-0"	HMDB0001186	C02567		127300	85810	47240	81980	50010	47190	81970	55590	56100	51130	42710	50170	41450	41090	52950	42300	52850	68730	63750
Com_535_pos	N-Acetyl-5-hydroxytryptamine	N-乙酰基-5-羟色胺	C12H14N2O2	218.252	5.98	Amino Acid And Its Derivatives	Amino Acid And Its Derivatives	氨基酸及其衍生物	氨基酸及其衍生物	"1210-83-9"	HMDB0001238	C00978		10789	8841	6614	5862	41960	41170	51960	34280	10290	15873	11140	17800	43720	78700	105200	86410	30840	24460	31910
Com_536_pos	N-Acetyl-L-valine	N-乙酰-L-缬氨酸	C7H13NO3	159.183	0.96	Amino Acid And Its Derivatives	Amino Acid And Its Derivatives	氨基酸及其衍生物	氨基酸及其衍生物	"96-81-1"	HMDB0011757			4587000	4190000	3358000	4230000	2518000	2980000	2565000	2395000	2389000	2884000	3627000	3349000	1765000	1406000	2678000	1904000	2557000	2693000	2315000
Com_537_pos	N-Acetyl-L-Tyrosine	N-乙酰-L-酪氨酸	C11H13NO4	223.225	5.17	Amino Acid And Its Derivatives	Amino Acid And Its Derivatives	氨基酸及其衍生物	氨基酸及其衍生物	"537-55-3"	HMDB0000866	C01657		132300	158200	87830	105000	121500	133100	105900	110700	91030	45740	55840	36050	102000	131700	134100	159800	77700	102300	121500
Com_538_pos	N-Acetylputrescine	N-乙酰丁二胺	C6H14N2O	130.188	0.75	Amino Acid And Its Derivatives	Amino Acid And Its Derivatives	氨基酸及其衍生物	氨基酸及其衍生物	"5699-41-2"	HMDB0002064	C02714		54110	28250	28700	59140	113200	123300	95080	101000	41840	20220	25190	34310	45080	51300	75240	107100	59650	66190	64110
Com_539_pos	Naringenin-O-malonylhexoside	柚皮素-O-丙二酰己糖苷	C24H24O13	520.447	7.46	Flavonoids	Flavanones	类黄酮	黄烷酮					390500	439800	399200	489100	700800	929000	719600	827300	163900	275200	358400	700900	887900	773900	999200	1084000	389600	582800	553600
Com_540_pos	Naringenin	柚皮素	C15H12O5	272.253	8.64	Flavonoids	Flavanones	类黄酮	黄烷酮	"67604-48-2"			LMPK12140241	505400	589800	587400	497700	667800	781300	781600	631400	333900	373200	309400	557000	415700	403800	441600	523000	477500	515100	504700
Com_542_pos	N-Feruloylagmatine	N-阿魏酰硫酸胍基丁胺	C15H21N4O3	305.35	1.06	Phenols And Its Derivatives	Phenolamines	酚类及其衍生物	酚胺					43830	41730	26610	41170	74180	34704	67590	58700	38480	20670	58710	7436	94620	133500	108000	101700	84030	75870	67380
Com_543_pos	N-Feruloylcadaverine	N-阿魏酰尸胺	C15H22N2O3	278.351	12.68	Phenols And Its Derivatives	Phenolamines	酚类及其衍生物	酚胺					123800	126300	114800	167300	135100	124900	203400	137100	115800	102300	99510	122100	85880	57290	109100	115700	143500	128700	124600
Com_544_pos	N-Hydroxy-L-tryptophan	N-羟基-L-色氨酸	C11H12N2O3	220.225	2.66	Amino Acid And Its Derivatives	Amino Acid And Its Derivatives	氨基酸及其衍生物	氨基酸及其衍生物	"87843-31-0"	HMDB0255152	C19716		2732000	3202000	2384000	3889000	6786000	7573000	7428000	6414000	3178000	3445000	4286000	3294000	6237000	7300000	13450000	7412000	4521000	4819000	4831000
Com_545_pos	Nicotinic acid-hexoside	烟酸-己苷	C12H15NO7	285.2	0.97	Carbohydrates And Its Derivatives	Carbohydrates And Its Derivatives	糖类及其衍生物	糖类及其衍生物					201900	174700	75150	259100	343400	265600	213000	319900	134300	230200	192100	140800	165400	254500	146000	194200	194500	271900	245500
Com_546_pos	Nicotinuric Acid	烟酰甘氨酸	C8H8N2O3	180.161	3.42	Vitamins	Vitamins	维生素	维生素	"583-08-4"	HMDB0003269	C05380		103800	185700	241300	211700	333800	688000	856900	654900	166800	315000	352100	336700	525900	526500	592000	431800	429200	457600	443800
Com_547_pos	N-p-Cinnamoylagmatine	N-p-肉桂酰胍丁胺	C14H20N4O	260.3	12.67	Phenolic acids	Cinnamic acids and derivatives	酚酸类	肉桂酸及其衍生物					50230	39260	71290	66420	31730	40740	63660	41020	41580	32250	21080	35430	28520	27330	35890	41020	49050	32860	44200
Com_548_pos	N-p-Coumaroylspermidine	N-P-香豆素	C16H25O2N3	291.39	6.78	Phenolic acids	Cinnamic acids and derivatives	酚酸类	肉桂酸及其衍生物					59940	56060	60900	50610	417000	566500	442200	434800	29240	29670	17890	24160	829800	1231000	999000	939100	355000	437700	457900
Com_549_pos	N-Sinapoylagmatine	N-西那波依拉明	C16H24N4O4	336.39	12.6	Phenols And Its Derivatives	Phenolamines	酚类及其衍生物	酚胺					69240	55580	78720	42680	59820	55310	46580	64910	96800	43430	40800	87580	49540	59790	10070	49580	46310	53140	75640
Com_550_pos	N alpha-Acetyl-L-Arginine	N-A-乙酰-L-精氨酸	C8H16N4O3	216.238	1.04	Amino Acid And Its Derivatives	Amino Acid And Its Derivatives	氨基酸及其衍生物	氨基酸及其衍生物	"155-84-0"				851200	850300	652700	1025000	839800	706000	1007000	1052000	612500	778200	858300	727600	1277000	2209000	2569000	1636000	1061000	923400	943300
Com_551_pos	Ononin	芒柄花苷	C22H22O9	430.405	1.04	Flavonoids	Isoflavonoids	类黄酮	异黄酮	"486-62-4"	HMDB0033987	C10509	LMPK12050014	25690	30410	27060	18110	37890	30630	15830	32320	22950	34720	38050	24010	16630	42450	53140	24560	27150	28550	33340
Com_552_pos	Palmitoleic Acid	棕榈油酸	C16H30O2	254.408	10.9	Lipids	Fatty Acyls	脂质	脂肪酰类	"373-49-9"	HMDB0003229	C08362	LMFA01030056	1714000	1758000	1675000	1749000	1703000	1744000	1786000	1662000	1882000	1875000	1810000	1890000	1633000	1551000	1474000	1635000	1574000	1793000	1648000
Com_553_pos	Phellodenol H	黄柏醇 H	C17H20O9	368.335	1.02	Phenylpropanoids and polyketides	Coumarins and derivatives	苯丙素和聚酮化合物	香豆素及其衍生物					60940	67890	65200	73320	53560	101600	57100	46020	54480	81970	70810	77540	46940	61520	54450	39110	59900	42270	46870
Com_554_pos	Phellodenol H O-hexoside	黄柏醇 H-O-己糖苷	C23H30O14	530.483	5.96	Phenylpropanoids and polyketides	Coumarins and derivatives	苯丙素和聚酮化合物	香豆素及其衍生物					55080	58030	103500	75140	37790	61090	51500	47290	66880	55370	41900	56820	65750	73030	73190	71620	39710	67210	49060
Com_555_pos	2-Phenylethyl glucosinolate	豆瓣菜苷	C15H21NO9S2	423.459	5.41	Carbohydrates And Its Derivatives	Carbohydrates And Its Derivatives	糖类及其衍生物	糖类及其衍生物	"499-30-9"	HMDB0038423	C08417		80030	34660	30670	80670	47780	43620	78620	64030	99600	70220	102000	65950	42940	50920	51800	59380	58160	67490	78080
Com_556_pos	Phosphocreatine	磷酸肌酸	C4H10N3O5P	211.113	2.5	Amino Acid And Its Derivatives	Amino Acid And Its Derivatives	氨基酸及其衍生物	氨基酸及其衍生物	"67-07-2"	HMDB0001511	C02305		47550	68910	64500	93940	116500	151400	172700	128300	70440	121100	92160	92330	112600	174200	288400	156200	98580	98080	96040
Com_557_pos	Picramnioside F	苦味酸苷F	C33H34O15	670.614	0.97	Carbohydrates And Its Derivatives	Glycosides	糖类及其衍生物	糖苷类					32120	21860	30330	47850	64450	88710	99850	81470	45390	52780	38090	59070	91610	55460	137600	91430	86280	55280	66510
Com_558_pos	Pyridoxine	吡哆醇	C8H11NO3	169.178	1.53	Vitamins	Vitamins	维生素	维生素	"65-23-6"	HMDB0000239	C00314		342100	500300	531200	448900	676000	569600	1214000	684900	1562200	1534000	1080000	1188000	1558000	1886000	1845000	1305000	1318000	1087000	913000
Com_559_pos	Quercetin O-malonylhexoside	槲皮素-O-丙二酰己糖苷	C24H22O15	550.43	7.6	Flavonoids	Flavones and Flavonols	类黄酮	黄酮和黄酮醇					13820	30160	22620	20690	50800	53230	64210	35860	11142	28960	26300	21240	33760	41120	84650	70160	31490	18260	36590
Com_560_pos	Rhodomyrtone	罗多米通	C26H34O6	442.54	11.33	Organoheterocyclic compounds	Organoheterocyclic compounds	有机杂环化合物	有机杂环化合物					9052000	9468000	9571000	10620000	8039000	7335000	8578000	9949000	12000000	10780000	10520000	11150000	9915000	7214000	6542000	8952000	6620000	9298000	10330000
Com_561_pos	Selgin-5-O-hexoside	羟甲基黄酮-5-O-己糖苷	C22H22O12	478.4	0.94	Flavonoids	Flavones and Flavonols	类黄酮	黄酮和黄酮醇					453000	431200	648600	440000	3232000	3338000	3202000	3081000	232700	570100	593800	397900	3456000	3211000	3575000	3122000	2139000	2457000	2639000
Com_562_pos	Selgin-C-hexoside	羟甲基黄酮-C-己糖苷	C22H22O12	478.4	0.74	Flavonoids	Flavones and Flavonols	类黄酮	黄酮和黄酮醇					9509	10660	10810	9094	18030	10570	6416	15350	16430	9535	9846	8505	9984	8301	9920	10340	8469	11390	5594
Com_563_pos	Spermidine derivative	亚精胺衍生物	C8H21N3O6	255.27	14.85	Amines	Amines	胺类	胺类					63130	41420	92150	17440	45310	28650	21370	68500	112300	41460	26820	61870	63050	32660	15710	81720	34410	42470	50520
Com_564_pos	S-Sulfo-L-cysteine	S-磺基-L-半胱氨酸	C3H7NO5S2	201.221	0.98	Amino Acid And Its Derivatives	Amino Acid And Its Derivatives	氨基酸及其衍生物	氨基酸及其衍生物	"1637-71-4"	HMDB0000731	C05824		29760	17910	28280	28230	23380	13000	32710	17810	16150	31010	21750	34990	29120	19080	38010	26840	20460	18770	30950
Com_565_pos	Swainsonine	苦马豆素	C8H15NO3	173.21	5.53	Alkaloids and derivatives	Pyridines Alkaloids	生物碱及其衍生物	吡啶类生物碱	"72741-87-8"		C10173		66430	62790	105500	40820	420400	583700	447800	200700	89615	98840	81110	117759	406200	667700	604400	1025000	258600	218400	274800
Com_566_pos	Threonyl carbamoyl adenosine	氨甲酰腺苷	C15H20N6O8	412.35	5.08	Nucleotide And Its Derivates	Nucleotide And Its Derivates	核苷酸及其衍生物	核苷酸及其衍生物					163300	121300	67830	130300	226100	164100	307300	191500	105900	108800	128300	61010	117000	143900	149400	130800	141000	190000	180300
Com_567_pos	Tricin 4'-O-(syringyl alcohol) ether 5-O-hexoside	苜蓿素 4'-O-丁香醇醚5-O-己糖苷	C32H34O15	658.6	10.82	Flavonoids	Flavones and Flavonols	类黄酮	黄酮和黄酮醇					78630	63340	45990	55960	21020	21720	36240	15150	65920	49310	34650	42570	15750	6518	9270	6910	26950	31480	36590
Com_568_pos	Tricin 4'-O-(beta-guaiacylglyceryl) ether 5-O-hexoside	苜蓿素 4’-O-(β-愈创木酰甘油基)醚-5-O-己糖苷	C33H36O16	688.63	7.51	Flavonoids	Flavones and Flavonols	类黄酮	黄酮和黄酮醇					27713	12490	13660	10240	18530	24080	12440	15740	9879	12580	17400	12170	76710	109400	99100	113100	56950	66850	55870
Com_569_pos	Tricin-5-O-hexoside	苜蓿素-5-O-己糖苷	C23H24O12	492.43	7.19	Flavonoids	Flavones and Flavonols	类黄酮	黄酮和黄酮醇					2324000	2443000	5039000	4483000	7457000	4857000	7660000	6589000	1204000	4004000	3992000	2604000	7749000	4416000	7722000	9055000	3314000	3507000	3898000
Com_570_pos	Tricin-O-malonylhexoside	苜蓿素-O-丙二酰己糖苷	C26H26O15	578.47	7.5	Flavonoids	Flavones and Flavonols	类黄酮	黄酮和黄酮醇					129300	161400	192800	176100	595800	462700	514900	491700	30610	297600	188400	271700	402800	527800	536900	668900	270300	209000	223900
Com_571_pos	Tyramine	酪胺	C8H11NO	137.179	2	Amines	Amines	胺类	胺类	"51-67-2"	HMDB0000306	C00483		31890	94840	24570	142100	738600	991800	1022000	822600	61490	208900	191100	178000	455500	357700	483000	588600	437200	416900	376600
Com_572_pos	Vanillactic acid	钒酸	C10H12O5	212.199	9.2	Organic Acid And Its Derivatives	Organic Acid And Its Derivatives	有机酸及其衍生物	有机酸及其衍生物	"2475-56-1"	HMDB0000913			39130	39230	49350	39320	45180	38880	44180	49170	41360	31090	37250	31560	32120	25870	28040	28590	48930	38090	37210
Com_573_pos	Xanthurenic acid	黄尿酸	C10H7NO4	205.167	5.06	Organic Acid And Its Derivatives	Organic Acid And Its Derivatives	有机酸及其衍生物	有机酸及其衍生物	"59-00-7"	HMDB0000881	C02470		85890	70290	78910	105700	1398000	1409000	1456000	1157000	99730	124700	108800	93910	1740000	2141000	1956000	1921000	799900	838600	835700
Com_574_pos	Xanthurenic acid O-hexoside	黄嘌呤酸邻己糖苷	C16H17NO9	367.31	4.52	Nucleotide And Its Derivates	Nucleotide And Its Derivates	核苷酸及其衍生物	核苷酸及其衍生物					42990	35700	40430	49590	110000	72480	58640	56510	39430	48090	49600	44190	60370	64760	63800	71950	54610	50360	64100
Com_575_pos	Yamogenin	雅姆皂苷元	C27H42O3	414.621	0.9	Lipids	Steroids and steroid derivatives	脂质	类固醇及其衍生物	"512-06-1"		C08918	LMST01080045	22760	5312	29650	24460	35060	29010	40630	34040	18460	8527	37030	33740	15620	41420	25043	15320	15310	16090	14640
Com_576_pos	gamma-Glu-Leu	γ-谷氨酰-L-亮氨酸	C11H20N2O5	260.287	5.17	Amino Acid And Its Derivatives	Amino Acid And Its Derivatives	氨基酸及其衍生物	氨基酸及其衍生物	"2566-39-4"	HMDB0011171			251400	216900	122900	208700	366400	466800	585500	415400	221000	160000	174500	126000	513000	1038000	1216000	1280000	357200	355500	363800
Com_577_pos	4-Hydroxybenzoate	对羟基苯甲酸	C7H6O3	138.121	4.12	Organic Acid And Its Derivatives	Benzoic acids and derivatives	有机酸及其衍生物	苯甲酸及其衍生物	"99-96-7"	HMDB0304180	C00156		373200	361500	259400	428000	464600	528200	584500	418600	356600	363300	384700	366400	383500	503400	633800	529800	428600	370000	369100
Com_578_pos	Fustin	黄颜木素	C15H12O6	288.252	5.89	Flavonoids	Flavanones	类黄酮	黄烷酮	"20725-03-5"		C01378		179100	92820	56800	125700	330300	267100	477500	297600	74610	90040	88500	123800	142000	149100	172600	187600	184900	212600	211000
Com_579_pos	Apigenin-6,8-di-C-glycoside	芹菜素-6,8-二-C-葡萄糖苷	C27H30O15	594.518	5.73	Flavonoids	Flavones and Flavonols	类黄酮	黄酮和黄酮醇	"23666-13-9"	HMDB0029260	C10195		56810	30070	30890	27070	155400	123500	265300	163700	70610	108000	55330	30220	164900	130900	173900	215000	94870	98340	86780
Com_580_pos	N-Caffeoyl agmatine	N-咖啡酰胍丁胺	C14H20N4O3	292.3	12.3	Phenolic acids	Cinnamic acids and derivatives	酚酸类	肉桂酸及其衍生物					1527000	1467000	1474000	1534000	1400000	1421000	1486000	1406000	1672000	1724000	1430000	1367000	1482000	1397000	1383000	1603000	1433000	1501000	1467000
Com_581_pos	Selgin-O-hexosyl-O-hexoside	羟甲基黄酮-O-己糖基己糖苷	C28H32O17	640.552	0.97	Flavonoids	Flavones and Flavonols	类黄酮	黄酮和黄酮醇					354500	477800	381700	505300	1808000	1697000	2483000	2504000	213800	347600	296900	631800	2081000	2539000	2400000	3068000	1516000	1296000	1278000
Com_582_pos	N-Sinapoyl agmatine	芥子酰胍丁胺	C16H24N4O4	336.3	12.67	Phenols And Its Derivatives	Phenols And Its Derivatives	酚类及其衍生物	酚类及其衍生物					21400	29020	32000	21870	38610	29450	28360	34210	44410	20120	8877	34380	30960	29630	4138	22280	24820	21990	16100
Com_583_pos	Malvidin-O-hexoside	锦葵色素-O-己糖苷	C23H24O12	492.436	7.18	Flavonoids	Anthocyanins	类黄酮	花青素					303400	203900	472200	500900	868800	652500	826400	671200	151100	392000	360400	245200	776800	532000	861500	941200	369200	351300	414600
Com_584_pos	Syringetin-5-O-hexoside	丁香亭-5-O-己糖苷	C23H24O13	508.1	0.97	Flavonoids	Flavones and Flavonols	类黄酮	黄酮和黄酮醇					122400	132800	150900	107900	387100	516500	636700	641700	114400	157600	156000	149900	488900	385300	545800	555700	265000	281300	251500
Com_585_pos	Syringetin-7-O-hexoside	丁香亭-7-O-己糖苷	C23H24O13	508.1	0.97	Flavonoids	Flavones and Flavonols	类黄酮	黄酮和黄酮醇					122800	99590	111500	159300	337400	479000	584500	426400	96120	160000	106900	170300	427100	371100	474200	441900	232000	302100	215400
Com_586_pos	Chrysoeriol O-glucuronic acid	金圣草黄素 O-葡萄糖醛酸	C22H20O12	476.394	7.08	Flavonoids	Flavones and Flavonols	类黄酮	黄酮和黄酮醇					4446000	2871000	3921000	3336000	4318000	4270000	5455000	3846000	963700	4023000	4928000	1679000	2013000	3478000	3565000	4058000	2884000	2974000	2611000
Com_587_pos	Chrysoeriol O-malonylhexoside	金圣草黄素 O-丙二酰己糖苷	C25H24O14	548.457	7.51	Flavonoids	Flavones and Flavonols	类黄酮	黄酮和黄酮醇					52990	80330	199400	92710	239000	272700	269700	194800	81670	139400	85670	137400	239900	502100	452700	342400	126900	180900	139100
Com_588_pos	C-hexosyl-apigenin-O-hexosyl-O-pentoside	C-己糖基-芹菜素-O-己糖戊糖苷	C32H38O19	726.642	0.65	Flavonoids	Flavones and Flavonols	类黄酮	黄酮和黄酮醇					78810	41950	51250	72270	92540	90450	67670	80480	59890	58200	47950	95660	54810	96240	59800	61670	48640	47480	76530
Com_589_pos	Eriodictiol-6-C-hexoside-8-C-hexoside-O-hexoside	圣草酚-6-C-己糖基-O-己糖苷-O-己糖苷	C33H42O21	774.684	0.97	Flavonoids	Flavanones	类黄酮	黄烷酮					13880	20270	12200	10500	25360	26720	11930	12780	25170	25370	16070	13164	12950	6648	18540	5400	19710	8473	8928
Com_591_pos	8-C-hexosyl-chrysoeriol-O-hexoside	8-C-己糖基金圣草黄素-O-己糖苷	C28H32O16	624.552	0.92	Flavonoids	Flavones and Flavonols	类黄酮	黄酮和黄酮醇					76940	69930	87590	70200	496800	399300	609400	585100	82500	112900	91960	158900	423000	686400	608000	705100	355300	317700	292200
Com_592_pos	Azoxystrobin acid	嘧菌酯酸	C21H15N3O5	389.4	10.49	Organoheterocyclic compounds	Pyrimidines and pyrimidine derivatives	有机杂环化合物	嘧啶及其衍生物					25530	16610	15710	11630	16820	22690	17220	12580	11680	13910	16170	19110	14960	16140	13520	9991	12510	14490	13000
Com_593_pos	N-Hydroxyl-tryptamine	N-羟基-色胺	C10H12N2O	176.215	0.88	Amino Acid And Its Derivatives	Amino Acid And Its Derivatives	氨基酸及其衍生物	氨基酸及其衍生物	"4761-34-6"	HMDB0255154	C17203		179200	115300	126400	138900	103100	88560	63410	107500	82810	58050	95440	93510	69150	74510	49380	95460	122100	97090	106200
Com_594_pos	Pyridoxine di-O-hexoside	吡哆醇 O-二己糖苷	C20H31NO13	493.465	0.97	Vitamins	Vitamins	维生素	维生素					28550	19370	17460	47240	45510	51050	59330	46390	11310	29290	18480	30430	48380	65410	100100	62060	44060	39250	22000
Com_595_pos	(-)-3-(3,4-Dihydroxyphenyl)-2-methylalanine	(-)-3-(3,4-二羟基苯基)-2-甲基丙氨酸	C10H13NO4	211.214	4.61	Amino Acid And Its Derivatives	Amino Acid And Its Derivatives	氨基酸及其衍生物	氨基酸及其衍生物	"555-30-6"				217700	182900	107100	214200	96220	128800	139800	135200	150900	135500	136700	104100	92700	136200	138000	101900	125200	156200	156200
Com_596_pos	N-Methylnicotinamide	N-甲基烟酰胺	C7H8N2O	136.151	1.84	Organoheterocyclic compounds	Pyridines and derivatives	有机杂环化合物	吡啶及其衍生物	"114-33-0"	HMDB0003152			45420	53690	41260	50040	55230	55690	97250	50250	33920	47910	51030	41680	61230	85010	85520	58200	62470	65190	58180
Com_597_pos	Orotic acid	乳清酸	C5H4N2O4	156.096	1.44	Vitamins	Vitamins	维生素	维生素	"65-86-1"	HMDB0000226	C00295		542600	418500	318600	470200	220700	455400	662400	455500	456900	994800	552844	1028000	417300	543700	557700	439840	618700	410600	624100
Com_598_pos	trans-Anethole	反式茴香脑	C10H12O	148.2	15.13	Benzene and substituted derivatives	Benzene and substituted derivatives	苯及其取代衍生物	苯及其取代衍生物	"4180-23-8"	HMDB0030837			54800	30490	61930	19940	36700	33750	11980	39910	60420	28930	22220	48360	45390	32760	47808	46400	31690	24980	26930
Com_599_pos	Nortanshinone	去甲丹参酮	C17H12O4	280.274	15.76	Terpenoids	Diterpenoids	萜类	二萜	"97399-70-7"				9683	29000	15030	20510	19140	15280	23260	17400	23550	21310	21010	21110	17610	22900	10530	34500	17940	22410	26860
Com_600_pos	beta-Alanine	β-氨基丙酸	C3H7NO2	89.093	0.8	Amino Acid And Its Derivatives	Amino Acid And Its Derivatives	氨基酸及其衍生物	氨基酸及其衍生物	"107-95-9"	HMDB0000056	C00099		42490	86210	50010	56700	97600	99280	88820	53910	97360	71600	77810	97210	77930	79730	112500	78550	107400	78670	62230
Com_601_pos	L-Dihydroorotic acid	L-氢化乳清酸	C5H6N2O4	158.112	0.92	Amino Acid And Its Derivatives	Amino Acid And Its Derivatives	氨基酸及其衍生物	氨基酸及其衍生物	"5988-19-2"	HMDB0003349	C00337		4884000	3434000	1784000	3008000	1307000	1360000	1374000	1185000	1777000	1371000	1548000	1261000	1124000	1056000	864200	908900	1826000	1715000	1442000
Com_602_pos	D-Threonine	D-苏氨酸	C4H9NO3	119.119	0.86	Amino Acid And Its Derivatives	Amino Acid And Its Derivatives	氨基酸及其衍生物	氨基酸及其衍生物	"632-20-2"	HMDB0250801	C00820		1282000	956900	758800	793400	1876000	1910000	1365000	1870000	978400	615200	701400	728600	1298000	1700000	975900	1617000	1478000	1341000	1186000
Com_603_pos	Protostemonine	原百步碱	C25H31NO6	417.495	0.65	Alkaloids and derivatives	Stemona Alkaloids	生物碱及其衍生物	百部生物碱	"27495-40-5"				30830	28140	31270	26970	38670	31930	25060	24170	25000	25980	30820	55830	23660	42150	24070	24440	31860	21320	40320
Com_604_pos	Cyclen	轮环藤宁	C8H20N4	172.27	0.71	Amines	Amines	胺类	胺类	"294-90-6"	HMDB0250623			131700	138600	149200	175900	166200	155600	174100	181400	171700	188400	181000	175900	154400	151900	153500	146200	197300	123500	125100
Com_605_pos	Longifolene	长叶烯	C15H24	204.35	9.751	Terpenoids	Sesquiterpenoids	萜类	倍半萜	"475-20-7"	HMDB0302687	C09699		49340	29710	43630	46510	28700	31730	24780	17540	34560	51650	39890	37630	17980	21680	14190	26220	46090	32750	18650
Com_606_pos	Tropinone	托品酮	C8H13NO	139.19	1	Alkaloids and derivatives	Tropanes Alkaloids	生物碱及其衍生物	莨菪烷类生物碱	"532-24-1"	HMDB0304521	C00783		290100	296600	295200	308100	294500	293400	305400	314400	276000	360000	273000	318100	248400	204800	286000	312900	249100	289200	198900
Com_607_pos	Betaine	甜菜碱	C5H11NO2	117.15	0.907	Alkaloids and derivatives	Organic Amine Alkaloid	生物碱及其衍生物	有机胺类生物碱	"107-43-7"	HMDB0000043	C00719		5774000	2931000	4711000	4452000	4189000	5074000	4051000	5151000	2242000	2318000	4491000	7783000	4085000	4610000	3883000	6041000	6590000	6499000	6152000
Com_608_pos	Lipoamide	硫辛酰胺	C8H15NOS2	205.341	4.89	Lipids	Fatty Acyls	脂质	脂肪酰类	"940-69-2"	HMDB0000962	C00248	LMFA08010006	48500	41260	44090	65750	668200	713500	631700	573000	65950	65000	60620	65300	810000	951500	872000	851700	426900	419900	386300
Com_609_pos	4aR-(4aalpha,6beta,8aalpha)]-4a,5,6,7,8,8a-Hexahydro-4,8a-dimethyl-6-(1-methylethenyl)-2(1H)-naphthalenone	4ar-(4aalpha,6beta,8lpha)-4a,5,6,7-8a-六氢-4,8a-二甲基-6-1-甲基乙烯基-2(1H)-萘酮	C15H22O	218.33	11.66	Terpenoids	Terpene	萜类	萜烯					342800	346000	453500	342300	392500	397100	397300	437400	438100	425800	486400	539100	547600	527800	570900	546900	331400	496200	598800
Com_610_pos	5-Methyluridine	5-甲基尿苷	C10H14N2O6	258.228	1.02	Nucleotide And Its Derivates	Nucleotide And Its Derivates	核苷酸及其衍生物	核苷酸及其衍生物	"1463-10-1"	HMDB0000884			66160	21910	50620	63550	74980	81920	93470	69580	44210	64900	59780	44120	82670	71700	97370	77090	62480	72620	90100
Com_611_pos	Biotin	D-生物素	C10H16N2O3S	244.311	9.02	Vitamins	Vitamins	维生素	维生素	"58-85-5"	HMDB0000030	C00120		160900	163900	167300	187500	201900	174900	161800	157200	139200	160800	120500	162300	162000	149000	157000	125900	143400	176900	123000
Com_612_pos	Guanosine 3',5'-Cyclic Monophosphate	鸟苷3',5'-环一磷酸	C10H12N5O7P	345.205	0.71	Nucleotide And Its Derivates	Nucleotide And Its Derivates	核苷酸及其衍生物	核苷酸及其衍生物	"7665-99-8"	HMDB0001314	C00942		50100	72240	79330	54270	68980	68150	80720	63850	39500	52590	65400	56990	64300	114500	79580	76130	69270	60900	73370
Com_613_pos	Histamine	组胺	C5H9N3	111.145	1.04	Amines	Amines	胺类	胺类	"51-45-6"	HMDB0000870	C00388		5445000	3946000	3229000	3863000	2441000	2476000	4288000	3580000	3904000	3837000	3456000	2478000	2023000	2517000	2295000	2258000	4045000	2930000	2644000
Com_614_pos	Kynurenine	犬尿氨酸	C10H12N2O3	208.214	3.78	Amino Acid And Its Derivatives	Amino Acid And Its Derivatives	氨基酸及其衍生物	氨基酸及其衍生物	"343-65-7"	HMDB0250769	C01718		21990	22830	24980	22230	261600	244900	253800	207400	29540	25900	22900	16460	293900	481800	352000	294900	153200	139500	166300
Com_615_pos	Phenylacetylglutamine	N-苯乙酰基-L-谷氨酰胺	C13H16N2O4	264.277	0.94	Amino Acid And Its Derivatives	Amino Acid And Its Derivatives	氨基酸及其衍生物	氨基酸及其衍生物	"28047-15-6"	HMDB0006344	C04148		58160	38010	43610	63260	52630	46250	91340	59680	27370	74930	46810	41430	77100	80660	117300	59090	76890	47580	39020
Com_616_pos	Spermine	精胺	C10H26N4	202.34	0.71	Polyamine	Polyamine	多胺	多胺	"71-44-3"	HMDB0001256	C00750		1041000	1711000	1156000	1665000	5218000	3866000	7183000	5127000	1552000	2398000	2489000	1198000	2048000	5479000	3970000	4448000	3773000	2801000	1905000
Com_617_pos	p-Aminobenzoate	对-氨基苯甲酸	C7H7NO2	137.136	4.45	Organic Acid And Its Derivatives	Benzoic acids and derivatives	有机酸及其衍生物	苯甲酸及其衍生物	"150-13-0"	HMDB0304171	C00568		21160	32880	28280	42430	59630	55250	56780	41640	15170	39280	44590	22010	26860	59920	86730	53620	38370	36400	34120
Com_618_pos	Urea	尿素	CH4N2O	60.055	0.93	Organic Acid And Its Derivatives	Organic Acid And Its Derivatives	有机酸及其衍生物	有机酸及其衍生物	"57-13-6"	HMDB0000294	C00086		184900	147300	119500	120100	265800	288600	227100	204400	74400	84210	86850	68290	124500	126000	128500	121400	250200	207500	162200
Com_619_pos	Coumalic acid	香豆酸	C6H4O4	140.094	0.72	Organic Acid And Its Derivatives	Organic Acid And Its Derivatives	有机酸及其衍生物	有机酸及其衍生物	"500-05-0"				821200	746400	805400	820200	1414000	1525000	1512000	1313000	726700	1098000	1017000	1041000	1563000	1441000	1584000	1149000	1480000	1334000	1200000
Com_620_pos	2-Methylcinnamic acid	2-甲基肉桂酸	C10H10O2	162.185	5.53	Phenolic acids	Cinnamic acids and derivatives	酚酸类	肉桂酸及其衍生物	"2373-76-4"				33590	39480	40120	49400	134300	161500	122100	148800	36028	37190	37440	54780	100600	114600	121100	160600	103900	103600	72610
Com_621_pos	Beta-Ionone	β-紫罗兰酮	C13H20O	192.297	9.97	Terpenoids	Sesquiterpenoids	萜类	倍半萜	"79-77-6"	HMDB0036565	C12287		1179000	892700	930300	1145000	975400	839400	1393000	873400	745000	844000	740000	902900	560800	742200	576600	586400	750400	914400	951200
Com_622_pos	Solanidine	茄啶	C27H43NO	397.636	0.96	Lipids	Steroids and steroid derivatives	脂质	类固醇及其衍生物	"80-78-4"	HMDB0003236	C06543	LMST01150007	8358000	5354000	4615000	6533000	3426000	2816000	3656000	2424000	4734000	4424000	5037000	2884000	2152000	2753000	2282000	2260000	3729000	3635000	3017000
Com_623_pos	Sorbic acid	山梨酸	C6H8O2	112.127	6.72	Lipids	Fatty Acyls	脂质	脂肪酰类	"110-44-1"	HMDB0256823		LMFA01030100	143000	189700	142300	217800	274000	196300	222900	234100	142100	274100	227600	283500	245200	250500	288600	285300	217500	264900	204000
Com_624_pos	Vanillin	香兰素	C8H8O3	152.147	1.02	Phenols And Its Derivatives	Phenols And Its Derivatives	酚类及其衍生物	酚类及其衍生物	"121-33-5"	HMDB0012308	C00755		39330	49690	32950	51710	116300	130100	145500	124300	30510	63620	57300	35640	141400	130400	133000	133000	91030	86830	70830
Com_625_pos	6-Deoxy-D-glucose	6-脱氧-D-葡萄糖	C6H12O5	164.156	0.95	Carbohydrates And Its Derivatives	Carbohydrates And Its Derivatives	糖类及其衍生物	糖类及其衍生物	"7658-08-4"		C02522		72690	63020	89810	73190	199200	161100	117400	125100	70220	75780	65220	74650	124900	135100	126600	135700	135200	168000	159100
Com_626_pos	(-)-Carvone	左旋香芹酮	C10H14O	150.218	9.22	Terpenoids	Monoterpenoids	萜类	单萜	"6485-40-1"	HMDB0035089	C01767	LMPR0102090007	1293000	1248000	878900	1454000	824000	624500	1045000	739100	778500	632900	902200	924100	376300	283300	431100	257200	886800	765600	807900
Com_627_pos	D-Asparagine	D-天冬酰胺	C4H8N2O3	132.118	0.96	Amino Acid And Its Derivatives	Amino Acid And Its Derivatives	氨基酸及其衍生物	氨基酸及其衍生物	"2058-58-4"	HMDB0033780	C01906		745200	597500	733700	708700	1171000	1160000	1330000	1086000	540300	644300	660300	635800	903700	913800	912300	934000	1085000	903100	782600
Com_628_pos	Maltol	麦芽酚	C6H6O3	126.11	5.43	Organoheterocyclic compounds	Organoheterocyclic compounds	有机杂环化合物	有机杂环化合物	"118-71-8"	HMDB0030776	C11918		2433000	2389000	2549000	3076000	498000	349600	687900	601900	2220000	3825000	2526000	3299000	313300	159300	262900	138100	1682000	1505000	1312000
Com_629_pos	sn-Glycero-3-phosphocholine	SN-甘油-3-磷酸胆碱	C8H20NO6P	257.22	0.91	Lipids	Glycerophospholipids	脂质	甘油磷脂	"28319-77-9"	HMDB0000086	C00670		24030	19610	12580	57540	142800	199800	46590	65460	15710	29770	118900	26660	112100	798600	65850	376600	103200	117900	111700
Com_630_pos	Methyl Nicotinate	烟酸甲酯	C7H7NO2	137.14	0.96	Organoheterocyclic compounds	Pyridines and derivatives	有机杂环化合物	吡啶及其衍生物	"93-60-7"	HMDB0029806			105300	89230	67380	96660	101600	119500	103000	114900	91260	66500	79850	74440	103500	83640	97450	104500	120400	78330	82980
Com_631_pos	4-Ketolutein	4-酮基叶黄素	C45H54O3	582.9	0.73	Terpenoids	Carotenoids	萜类	类胡萝卜素					55510	48480	61550	78660	88420	45790	80450	80940	53220	67090	67330	110300	64680	56620	63530	70450	31310	65340	60040
Com_632_pos	Phosphocholine	磷酸胆碱	C5H15NO4P	184.15	0.87	Amines	Cholines	胺类	胆碱类	"3616-04-4"	HMDB0001565	C00588		6605000	5099000	4269000	7089000	5614000	5639000	2819000	5447000	5763000	5142000	6149000	3827000	3686000	4238000	3773000	3398000	5700000	6165000	5256000
Com_633_pos	Pyridoxine O-glucoside	吡哆醇 O-葡萄糖苷	C14H21NO8	331.323	1.68	Vitamins	Vitamins	维生素	维生素					2242000	3124000	3794000	3920000	6300000	6221000	10960000	6105000	3597000	6485000	5479000	5944000	8180000	12120000	9560000	8819000	6821000	5976000	6247000
Com_635_pos	Resokaempferol-7-O-hexoside	瑞香酚-7-邻己糖苷	C21H20O10	434.4	7.08	Flavonoids	Flavones and Flavonols	类黄酮	黄酮和黄酮醇					2923000	2486000	3164000	3081000	12310000	17420000	13290000	11360000	2800800	3003000	2179000	2577000	9224000	14320000	10610000	10720000	5565000	6396000	6092000
Com_636_pos	Chrysoeriol-7-O-hexoside	金圣草黄素-7-己糖苷	C22H22O11	462.4	7.2	Flavonoids	Flavones and Flavonols	类黄酮	黄酮和黄酮醇					736500	685400	2704000	1506000	3560000	3910000	4624000	3428000	160600	1814000	1312000	1379000	2835000	4939000	3663000	4414000	1710000	1940000	1957000
Com_637_pos	Tricetin-O-malonylhexoside	五羟黄酮-O-丙二酰己糖苷	C24H22O15	550.43	6.11	Flavonoids	Flavones and Flavonols	类黄酮	黄酮和黄酮醇					29960	52510	64130	56930	337200	363700	354200	339300	43420	36330	27760	46400	335300	649000	440000	345600	182200	171400	263600
Com_638_pos	Tricin 7-O-hexoside	苜蓿素 7-O-邻己糖苷	C23H24O12	492.436	7.63	Flavonoids	Flavones and Flavonols	类黄酮	黄酮和黄酮醇					2201000	2450000	5435000	3949000	8256000	6366000	7959000	5592000	1040000	4979000	3862000	2647000	6023000	6379000	8801000	9446000	3002000	3788000	3738000
Com_639_pos	Chrysoeriol-O-feruloylhexosyl-O-hexoside	金圣草黄素-O-阿魏酰基己糖基-O-己糖苷	C38H40O19	800.724	0.99	Flavonoids	Flavones and Flavonols	类黄酮	黄酮和黄酮醇					9488	3213	10030	13900	13380	15430	10170	8270	10620	6517	12180	3758	20460	8543	18150	11250	14350	5917	14330
Com_640_pos	D-Threose	D-苏糖	C4H8O4	120.042	1.66	Carbohydrates And Its Derivatives	Carbohydrates And Its Derivatives	糖类及其衍生物	糖类及其衍生物		HMDB0250746	C06463		16960	18350	54070	16700	26840	70130	36210	27400	12840	16230	16680	24450	27170	36610	46000	19070	42500	39570	29140
Com_641_pos	Nicotinic acid adenine dinucleotide	烟碱酸腺嘌呤二核苷酸	C21H28N7O14P2	663.2	1.04	Nucleotide And Its Derivates	Nucleotide And Its Derivates	核苷酸及其衍生物	核苷酸及其衍生物		HMDB0001179	C00857		49260	25520	11870	29630	85730	62280	45820	56710	24820	20840	36690	33370	116500	164800	192300	171100	58290	75490	52270
Com_642_pos	Isoquinoline	异喹啉	C9H7N	129.1	4.87	Alkaloids and derivatives	Isoquinolines Alkaloids	生物碱及其衍生物	异喹啉类生物碱	"119-65-3"	HMDB0034244	C06323		25380	18940	15200	18710	363900	328600	326900	304900	21090	26930	25220	31880	359700	439700	536900	389900	212500	196300	180700
Com_643_pos	Imidazole-4-acetate	咪唑-4-乙酸	C5H6N2O2	126.1	0.96	Organic Acid And Its Derivatives	Organic Acid And Its Derivatives	有机酸及其衍生物	有机酸及其衍生物	"645-65-8"	HMDB0002024	C02835		11640000	11180000	12090000	12960000	24620000	22600000	26460000	24300000	9484000	11600000	11380000	10640000	20210000	20280000	19430000	17650000	20360000	18530000	16870000
Com_644_pos	Phytocassane C	植烷C	C20H30O3	318.1	5.19	Terpenoids	Diterpenoids	萜类	二萜		HMDB0041058			163500	200500	335100	137500	259400	189100	304800	172200	117100	78550	84930	109400	131500	256200	428800	199700	129600	181200	174200
Com_645_pos	Maleic acid	马来酸	C4H4O4	116.011	0.96	Organic Acid And Its Derivatives	Organic Acid And Its Derivatives	有机酸及其衍生物	有机酸及其衍生物	"110-16-7"	HMDB0000176	C01384		2182000	1820000	1574000	2131000	63370000	69660000	54100000	50220000	1674000	1924000	1982000	2244000	64690000	56780000	55810000	54050000	47390000	54530000	47320000
Com_646_pos	Malvidin-3-O-galactoside	锦葵色素-3-O-半乳糖苷	C23H25O12	493	7.63	Flavonoids	Anthocyanins	类黄酮	花青素					1402000	1480000	3241000	2873000	5030000	4333000	5204000	3190000	686300	3022000	2480000	1631000	4605000	3067000	6385000	6465000	1916000	2060000	2648000
Com_648_pos	S-(5'-Adenosyl)-L-methionine	S-(5'-腺苷)-L-蛋氨酸	C15H22N6O5S	398.137	0.83	Amino Acid And Its Derivatives	Amino Acid And Its Derivatives	氨基酸及其衍生物	氨基酸及其衍生物					1775000	1818000	1343000	1340000	977700	1125000	1852000	1268000	1900000	1285000	1428000	1226000	753600	700400	682000	601700	1050000	1101000	1253000
Com_649_pos	Petunidin-3-O-glucoside	矮牵牛素-3-O-葡萄糖苷	C22H23O12	479	0.98	Flavonoids	Anthocyanins	类黄酮	花青素	"71991-88-3"		C12139		1178000	2282000	2227000	2846000	10080000	11240000	9007000	9027000	1744400	1468000	1673000	1693000	11540000	9840000	11300000	9388000	6345000	8171000	7919000
Com_650_pos	Isopentenyl adenosine	异戊烯基腺苷	C15H21N5O4	335.358	6.814	Phytohormones	Cytokinins	植物激素	细胞分裂素	"7724-76-7"	HMDB0304396	C16427		4312000	2803000	2160000	3605000	2838000	2949000	3922000	3130000	2215000	2104000	2752000	1493000	1560000	1937000	1866000	2101000	2467000	3271000	2968000
Com_651_pos	Icariside B2	淫羊藿次苷 B2	C19H30O8	386.194	6.05	Carbohydrates And Its Derivatives	Carbohydrates And Its Derivatives	糖类及其衍生物	糖类及其衍生物	"108906-51-0"				26030	42280	33550	60270	65350	93992	83330	59170	44197	59727	32540	47654	109800	135100	243900	231400	70740	73600	77240
Com_652_pos	Oleoylethanolamide	油酰单乙醇胺	C20H39NO2	325.298	14.61	Amines	Amines	胺类	胺类	"111-58-0"	HMDB0002088	C20792		8343	8575	7769	7608	11410	9931	7272	9578	8502	8396	7950	10430	13470	20000	27070	17800	7918	6575	9518
Com_653_pos	4-Methylaminobutyrate	N-甲基-4-氨基丁酸	C5H11NO2	117.07	0.92	Amino Acid And Its Derivatives	Amino Acid And Its Derivatives	氨基酸及其衍生物	氨基酸及其衍生物	"1119-48-8"		C15987		8372	6128	3898	8159	39100	29550	38800	28060	4992	3897	9027	10060	16420	17970	23240	23830	9488	20120	10890
Com_654_pos	D-Proline betaine	脯氨酸甜菜碱	C7H13NO2	143.18	1	Amino Acid And Its Derivatives	Amino Acid And Its Derivatives	氨基酸及其衍生物	氨基酸及其衍生物	"1195-94-4"		C21514		339100000	243900000	208700000	273400000	318400000	311100000	374400000	379200000	312200000	277400000	311500000	245300000	260800000	324700000	387700000	351700000	335200000	274400000	266400000
Com_655_pos	4-Hydroxymandelonitrile	对羟基扁桃腈	C8H7NO2	149.048	1.44	Phenols And Its Derivatives	Phenolamines	酚类及其衍生物	酚胺	"13093-65-7"	HMDB0060318	C00650		5121000	4081000	3274000	4479000	1747000	2483000	2952000	2653000	4300000	3410000	4689000	3703000	2761000	3924000	3807000	3752000	3616000	2903000	3724000
Com_656_pos	Calystegine A3	打碗花精 A3	C7H13NO3	159.09	0.73	Alkaloids and derivatives	Tropanes Alkaloids	生物碱及其衍生物	莨菪烷类生物碱	"131580-36-4"		C10850		173800	122400	53440	111300	91810	87290	136900	91400	106800	109800	115300	79600	267300	64190	445800	446300	123800	135100	162900
Com_657_pos	Zarzissine	H-咪唑并(4,5-d)吡啶-2-胺	C5H5N5	135.054	1.83	Organoheterocyclic compounds	Organoheterocyclic compounds	有机杂环化合物	有机杂环化合物	"160568-14-9"				8563000	8828000	6390000	8877000	9202000	11160000	14430000	8040000	7205000	8127000	8172000	6412000	8589000	12390000	10520000	10200000	10770000	9872000	8108000
Com_658_pos	Beta 1-Tomatine	β1-番茄碱	C45H75NO17	901.503	7.02	Alkaloids and derivatives	Steroidals Alkaloids	生物碱及其衍生物	甾体类生物碱	"17406-46-1"				508300	572100	357200	886200	289000	454600	470400	626300	551230	796000	770200	630500	477610	663800	697320	330700	302900	781900	608800
Com_659_pos	5,7-Dihydroxy-3',4',5'-trimethoxyflavone	5,7-二羟基-3',4',5'-三甲氧基黄酮	C18H16O7	344.09	4.99	Flavonoids	Flavones and Flavonols	类黄酮	黄酮和黄酮醇	"18103-42-9"	HMDB0037692	C19807	LMPK12110880	397400	417400	444900	552300	942100	1227000	1240000	1075000	746800	352900	516700	720200	620400	1130000	1369000	1189000	768900	722900	752500
Com_660_pos	N-Acetyl-D-galactosamine	N-乙酰-D-半乳糖胺	C8H15NO6	221.09	1	Carbohydrates And Its Derivatives	Carbohydrates And Its Derivatives	糖类及其衍生物	糖类及其衍生物	"1811-31-0"	HMDB0000853	C01132		99910	138300	101300	171400	139000	123200	131200	139700	117700	216700	144400	161900	85000	117000	163100	79700	81530	151400	142100
Com_661_pos	6-Deoxyfagomine	6-脱氧荞麦碱	C6H13NO2	131.095	2.06	Alkaloids and derivatives	Piperidines alkaloid	生物碱及其衍生物	哌啶类生物碱	"197449-09-5"	HMDB0036382			917400	740600	541000	832400	2229000	2799000	3126000	2381000	834100	767400	734400	742700	2826000	4285000	5070000	4382000	2047000	1784000	1724000
Com_662_pos	(S)-2-Phenyloxirane	(S)-2-苯基环氧乙烷	C8H8O	120.058	2.01	Organoheterocyclic compounds	Organoheterocyclic compounds	有机杂环化合物	有机杂环化合物	"20780-54-5"		C20782		223600	547800	157000	885400	4699000	6060000	6210000	5481000	1347700	1335000	1171000	1115000	3153000	2646000	3547000	3516000	2969000	2768000	2387000
Com_663_pos	Cyclo(Tyr-Ala)	环(酪氨酸-丙氨酸)	C12H14N2O3	234.1	0.97	Amino Acid And Its Derivatives	Amino Acid And Its Derivatives	氨基酸及其衍生物	氨基酸及其衍生物	"21754-26-7"				96980	40110	44120	52650	62540	48770	49810	47520	65210	72050	60760	49040	24560	61850	93750	66640	56940	47860	54020
Com_664_pos	HBOA	2-羟基-2H-1,4-苯并噁嗪-3(4H)-酮	C8H7NO3	165.042	4.15	Organoheterocyclic compounds	Organoheterocyclic compounds	有机杂环化合物	有机杂环化合物	"23520-34-5"	HMDB0038318	C15769		203900000	175000000	137900000	195700000	402800000	407800000	383400000	372000000	167000000	163300000	181700000	156200000	461300000	523100000	555000000	481600000	363000000	370900000	359500000
Com_665_pos	Isomangiferin	异芒果苷	C19H18O11	422.085	1.51	Organoheterocyclic compounds	Xanthone	有机杂环化合物	口山酮	"24699-16-9"	HMDB0029477	C16979		3877000	3192000	3036000	3883000	1944000	2249000	4142000	1964000	5578000	5541000	5638000	7666000	2385000	2701000	2735000	1767000	4581000	4649000	4191000
Com_666_pos	5-Aminoimidazole ribonucleotide	5-氨基咪唑核糖核苷酸	C8H14N3O7P	295.056	0.87	Nucleotide And Its Derivates	Nucleotide And Its Derivates	核苷酸及其衍生物	核苷酸及其衍生物	"25635-88-5"	HMDB0001235	C03373		25020	9157	12780	15810	22720	35630	66430	17130	15510	18210	29450	26430	25120	38860	35400	26040	17120	25710	18450
Com_667_pos	L-Alanyl-L-Phenylalanine	L-丙氨酰-L-苯丙氨酸	C12H16N2O3	236.116	4.65	Amino Acid And Its Derivatives	Amino Acid And Its Derivatives	氨基酸及其衍生物	氨基酸及其衍生物	"3061-90-3"	HMDB0028694			1414000	1706000	1827000	2072000	2084000	2063000	2671000	2287000	2246000	2292000	2107000	2377000	1530000	1840000	1615000	1468000	1883000	1841000	1809000
Com_668_pos	2'-Deoxyinosine-5'-phosphate	2'-脱氧肌苷-5'-单磷酸	C10H13N4O7P	332.052	1.71	Nucleotide And Its Derivates	Nucleotide And Its Derivates	核苷酸及其衍生物	核苷酸及其衍生物	"3393-18-8"	HMDB0006555	C06196		57840	53620	66850	83650	95700	134800	192200	144100	69790	139500	102200	93420	153300	190200	203000	225500	118800	115200	105200
Com_669_pos	2-Linoleoylglycerol	2-亚油酰甘油酯	C21H38O4	354.277	0.69	Lipids	Glycerolipids	脂质	甘油脂类	"3443-82-1"	HMDB0011538			52920	53680	73160	69490	109800	92890	108200	94700	87570	88440	65250	71710	63700	107400	80040	96140	84560	77890	81660
Com_670_pos	Isohyperoside	异金丝桃苷	C21H20O12	464.095	5.91	Flavonoids	Flavones and Flavonols	类黄酮	黄酮和黄酮醇	"35589-21-0"				2348000	2400000	3195000	2572000	2553000	2819000	2825000	2916000	2938000	2377000	2254000	2699000	2030000	1695000	2191000	1840000	2296000	2437000	2488000
Com_671_pos	N-Methyl-Trans-4-Hydroxy-L-Proline	N-甲基-反式-4-羟基-L-脯氨酸	C6H11NO3	145.074	0.91	Amino Acid And Its Derivatives	Amino Acid And Its Derivatives	氨基酸及其衍生物	氨基酸及其衍生物	"4252-82-8"				436800	322100	327200	395600	487400	511800	500300	510200	369700	341700	302200	249500	307300	276900	350500	281700	360900	375600	304100
Com_672_pos	N6-(2-Hydroxyethyl)adenosine	N6-(2-羟乙基)腺苷	C12H17N5O5	311.123	4.7	Nucleotide And Its Derivates	Nucleotide And Its Derivates	核苷酸及其衍生物	核苷酸及其衍生物	"4338-48-1"				1048000	725900	540800	718400	497500	533100	840300	654600	825900	589400	720700	385400	268300	334400	336100	333900	628600	640900	662000
Com_673_pos	Demissidine	垂茄次碱	C27H45NO	399.35	11.06	Alkaloids and derivatives	Steroidals Alkaloids	生物碱及其衍生物	甾体类生物碱	"474-08-8"	HMDB0303382		LMST01150001	2093000	2390000	3233000	2793000	2487000	2108000	1566000	2410000	2259000	1575000	1736000	2867000	2353000	1418000	1456000	1637000	1108000	1276000	1301000
Com_674_pos	Gamma-Solanine	γ-茄碱	C33H53NO6	559.387	15.65	Alkaloids and derivatives	Steroidals Alkaloids	生物碱及其衍生物	甾体类生物碱	"511-37-5"				1775000	1964000	1887000	2362000	1770000	2141000	2293000	2379000	2355000	2250000	2477000	2478000	2107000	2475000	2604000	2526000	2058000	2465000	2872000
Com_675_pos	Gallacetophenone	没食子苯乙酮	C8H8O4	168.042	4.69	Organoheterocyclic compounds	Ketones	有机杂环化合物	酮类	"528-21-2"				90860	109400	70570	123100	79350	103100	95530	85140	56150	88510	89350	109100	53160	80730	104900	95990	74030	68680	76740
Com_676_pos	2,6-Dimethoxybenzoquinone	2,6-二氧甲基苯醌	C8H8O4	168.042	4.69	Organooxygen compounds	Quinones	有机氧化合物	醌类	"530-55-2"	HMDB0029673	C10331		121900	138300	96420	155800	126700	152500	129300	132600	83530	127100	121100	105100	92970	97520	147700	98500	110900	119500	119700
Com_677_pos	L-2-Aminoadipic acid	L-2-氨基己二酸	C6H11NO4	161.069	0.93	Amino Acid And Its Derivatives	Amino Acid And Its Derivatives	氨基酸及其衍生物	氨基酸及其衍生物	"542-32-5"	HMDB0302754	C00956		92750	61520	64040	65790	481500	495400	801100	559500	71900	66330	90070	63510	500700	966200	1695000	1254000	421200	371300	416700
Com_678_pos	Turanose	松二糖	C12H22O11	342.3	0.95	Carbohydrates And Its Derivatives	Carbohydrates And Its Derivatives	糖类及其衍生物	糖类及其衍生物	"547-25-1"	HMDB0011740	C19636		4611000	7614000	7668000	11080000	58260000	66780000	44570000	43590000	3785000	3130000	3657000	4175000	66150000	52530000	39730000	49620000	32790000	40600000	41130000
Com_679_pos	2-alpha-Linolenoyl-glycerol	2-α-亚麻酸甘油酯	C21H36O4	352.261	11.17	Lipids	Glycerolipids	脂质	甘油脂类	"55268-58-1"	HMDB0011540			39880000	43540000	40330000	30600000	34350000	28500000	11870000	29000000	39420000	37040000	30910000	48550000	28590000	43970000	25430	40020000	21650000	23420000	24820000
Com_680_pos	L-Leucyl-L-phenylalanine	L-亮氨酰-L-苯丙氨酸	C15H22N2O3	278.163	6.25	Amino Acid And Its Derivatives	Amino Acid And Its Derivatives	氨基酸及其衍生物	氨基酸及其衍生物	"56217-82-4"	HMDB0013243			470000	533700	530500	735800	777000	735700	874700	761700	775500	776900	733300	826000	519100	744700	629000	639800	662400	619300	707000
Com_681_pos	Acetylcholine	乙酰胆碱	C7H16NO2	146.118	1.02	Amines	Cholines	胺类	胆碱类	"60-31-1"	HMDB0000895	C01996		63730	30460	37450	54990	93330	97240	105700	128600	39130	67050	59210	27970	63280	101700	114700	100400	92400	47830	50630
Com_682_pos	2-Aminoisobutyric acid	2-氨基异丁酸	C4H9NO2	103.063	0.82	Amino Acid And Its Derivatives	Amino Acid And Its Derivatives	氨基酸及其衍生物	氨基酸及其衍生物	"62-57-7"	HMDB0001906	C03665		56730000	40670000	42100000	47730000	42760000	43490000	39250000	34940000	37810000	35290000	40300000	39750000	37530000	34300000	26120000	35840000	43070000	41420000	32690000
Com_683_pos	Elemol	榄香醇	C15H26O	222.198	10.14	Terpenoids	Sesquiterpenoids	萜类	倍半萜	"639-99-6"				2111000	2265000	2636000	2556000	2295000	1983000	2001000	2102000	2467000	2540000	2622000	2680000	2212000	2417000	2475000	2238000	5727000	5558000	5574000
Com_684_pos	Salicylamide	水杨酰胺	C7H7NO2	137.048	0.92	Phenols And Its Derivatives	Phenolamines	酚类及其衍生物	酚胺	"65-45-2"	HMDB0015687			1113000	1232000	1002000	1190000	1412000	1474000	1730000	1310000	996300	998500	1054000	1031000	1169000	1368000	1364000	1059000	1396000	1260000	1137000
Com_685_pos	Luteolin-4'-O-glucoside	木犀草素-4'-O-葡萄糖苷	C21H20O11	448.4	6.8	Flavonoids	Flavones and Flavonols	类黄酮	黄酮和黄酮醇	"6920-38-3"	HMDB0038468			94860	164200	187000	285700	192800	239700	243000	282600	95160	251700	254200	278700	857800	531500	624100	607800	330300	422300	359300
Com_686_pos	L-Glycyl-L-phenylalanine	L-甘氨酰-L-苯丙氨酸	C11H14N2O3	222.1	4.97	Amino Acid And Its Derivatives	Amino Acid And Its Derivatives	氨基酸及其衍生物	氨基酸及其衍生物	"721-66-4"				5153000	4264000	3114000	4479000	1703000	1806000	2252000	2169000	3341000	3454000	3943000	2822000	1362000	2025000	3225000	1821000	3062000	2938000	2955000
Com_688_pos	Phenylethanolamine	苯基乙醇胺	C8H11NO	137.084	2	Amines	Amines	胺类	胺类	"7568-93-6"	HMDB0062626	C02735		242000	645000	198200	950000	4809000	6190000	6756000	5692000	388900	1416000	1311000	1183000	3075000	2619000	3178000	3769000	2945000	2550000	2475000
Com_689_pos	1-Methylpiperidine-2-carboxylic acid	1-甲基哌啶-2-羧酸	C7H13NO2	143.095	0.99	Amino Acid And Its Derivatives	Amino Acid And Its Derivatives	氨基酸及其衍生物	氨基酸及其衍生物	"7730-87-2"				259500000	213900000	184100000	233900000	282400000	266500000	303500000	287200000	245400000	219900000	242200000	192600000	226900000	266500000	317100000	281500000	280200000	221500000	230600000
Com_690_pos	N-Acetyl-D-mannosamine	N-乙酰-D-甘露糖胺	C8H15NO6	221.09	10.6	Carbohydrates And Its Derivatives	Carbohydrates And Its Derivatives	糖类及其衍生物	糖类及其衍生物	"7772-94-3"	HMDB0001129	C00645		17840	15240	12360	19010	21960	17570	23840	15430	23510	20850	19470	22050	15990	19120	19530	23160	26730	13730	16670
Com_691_pos	N-Feruloyl-3-methoxytyramine	N-阿魏酰-3-甲氧基酪胺	C19H21NO5	343.142	5.72	Phenols And Its Derivatives	Phenolamines	酚类及其衍生物	酚胺	"78510-19-7"				15390	17670	16300	15870	32980	36410	50730	33800	18010	5505	26740	10610	65650	65170	64720	62810	37300	45070	36890
Com_692_pos	D-Panthenol	D-泛醇	C9H19NO4	205.131	4.7	Lipids	Fatty Acyls	脂质	脂肪酰类	"81-13-0"	HMDB0304820	C05944	LMFA08020198	23100	11570	71350	17770	40750	45870	42500	40160	16110	14800	20910	10720	24130	24310	51310	15760	25300	38520	33070
Com_693_pos	Diisobutyl phthalate	邻苯二甲酸二异丁酯	C16H22O4	278.152	13.44	Organic Acid And Its Derivatives	Benzoic acids and derivatives	有机酸及其衍生物	苯甲酸及其衍生物	"84-69-5"	HMDB0013835	C15205		3944000	4321000	4615000	4983000	4550000	4029000	5802000	4473000	3930000	3597000	3898000	3501000	3799000	5607000	3224000	3573000	4721000	4645000	2757000
Com_694_pos	Dibutyl phthalate	邻苯二甲酸二丁酯	C16H22O4	278.152	13.42	Organic Acid And Its Derivatives	Benzoic acids and derivatives	有机酸及其衍生物	苯甲酸及其衍生物	"84-74-2"	HMDB0033244	C14214		7781000	7505000	8485000	8760000	9068000	7120000	10750000	7014000	6989000	5428000	6873000	6068000	6737000	10400000	6363000	6807000	8862000	7788000	4841000
Com_695_pos	Pyridoxamine	吡多胺	C8H12N2O2	168.09	0.8	Vitamins	Vitamins	维生素	维生素	"85-87-0"	HMDB0001431	C00534		33410	67010	80200	42150	35590	27270	32270	31190	82950	69160	93820	80300	38940	36130	44410	61600	51480	57270	46610
Com_696_pos	4-MethoxycinnaMaldehyde	4-甲氧基肉桂醛	C10H10O2	162.068	9.19	Phenolic acids	Phenolic acids	酚酸类	酚酸类	"1963-36-6"	HMDB0032611	C10475		110000	103100	142800	118700	109100	123100	89480	106100	100300	141400	123000	125800	120800	80950	75150	99630	136600	102800	262700
Com_697_pos	pyridoxal	吡哆醛	C8H9NO3	167.16	1.15	Vitamins	Vitamins	维生素	维生素	"66-72-8"				914000	755300	876400	904500	895600	566000	945400	968300	863800	1199000	1290000	812000	491300	638900	666000	734200	948900	715700	796900
Com_698_pos	Linoleic acid amide	亚油酰胺	C18H33NO	279.468	14.17	Lipids	Fatty Acyls	脂质	脂肪酰类	"3999-01-7"	HMDB0062656		LMFA08010008	11260000	7021000	11110000	4458000	10980000	8080000	5293000	10500000	12600000	8052000	6927000	10480000	11100000	12500000	1735000	14200000	6162000	6744000	6729000
Com_699_pos	2-Deoxyglucose	2-脱氧-D-葡萄糖	C6H12O5	164.157	11.95	Lipids	Fatty Acyls	脂质	脂肪酰类	"154-17-6"	HMDB0062477	C00586		119600	61650	54910	79960	56620	41360	104900	65070	102300	82540	53620	50430	38350	69720	59600	56890	84970	58640	123900
Com_700_pos	Oxamic acid	草氨酸	C2H3NO3	89.05	0.97	Organic Acid And Its Derivatives	Organic Acid And Its Derivatives	有机酸及其衍生物	有机酸及其衍生物	"471-47-6"		C01444		14800	16010	14360	11510	16300	12230	26390	9367	17190	26250	18990	25050	24730	20360	36290	13400	18450	22220	21530
Com_701_pos	Diethyl malonate	丙二酸二乙酯	C7H12O4	160.168	8.26	Organic Acid And Its Derivatives	Organic Acid And Its Derivatives	有机酸及其衍生物	有机酸及其衍生物	"105-53-3"	HMDB0029573			311100	155900	264300	317400	350600	177500	287800	327500	295900	315600	437000	303100	437100	293700	357900	308410	269200	595200	486100
Com_702_pos	2-Keto-D-Gluconic acid	2-酮-D-葡萄糖酸	C6H10O7	194.14	8.96	Carbohydrates And Its Derivatives	Carbohydrates And Its Derivatives	糖类及其衍生物	糖类及其衍生物	"669-90-9"	HMDB0011732	C06473		242500	233900	245200	240600	242700	196800	195800	178000	197500	208800	228000	249000	174200	192700	118100	183400	234300	196300	150000
Com_703_pos	N,N'-diacetylchitobiose	N,N-二乙酰基壳二糖	C16H28N2O11	424.403	0.96	Carbohydrates And Its Derivatives	Carbohydrates And Its Derivatives	糖类及其衍生物	糖类及其衍生物	"35061-50-8"	HMDB0062702	C01674		124100	92510	112000	137900	77230	102300	113800	72500	76980	126500	113000	92380	101700	97350	192600	83230	82300	84020	125800
Com_704_pos	1-Methylinosine	1-甲基肌苷	C11H14N4O5	282.253	4.25	Nucleotide And Its Derivates	Nucleotide And Its Derivates	核苷酸及其衍生物	核苷酸及其衍生物	"2140-73-0"	HMDB0002721			52030	48720	33360	58660	47060	60650	83370	60180	55880	41990	53580	55540	52000	55230	56600	50630	45570	54330	48880
Com_705_pos	N6,N6-Dimethyladenosine	N6,N6-二甲基腺苷	C12H17N5O4	295.29	5.03	Nucleotide And Its Derivates	Nucleotide And Its Derivates	核苷酸及其衍生物	核苷酸及其衍生物	"2620-62-4"		C03416		554500	429400	220500	357700	348200	267500	543400	469100	393400	314800	287200	241000	222300	235000	219100	188200	335800	348000	334100
Com_706_pos	8-Oxoadenosine	8-氧腺苷	C10H13N5O5	283.24	4.16	Nucleotide And Its Derivates	Nucleotide And Its Derivates	核苷酸及其衍生物	核苷酸及其衍生物	"29851-57-8"				230200	138700	97830	183200	324400	283700	522100	379900	124900	201800	67780	96880	202400	212300	173800	174200	254100	258200	261900
Com_707_pos	(R)-(-)-2,3-Diaminopropionic Acid Hydrochloride	2,3-二氨基丙酸	C3H8N2O2	104.108	0.77	Amino Acid And Its Derivatives	Amino Acid And Its Derivatives	氨基酸及其衍生物	氨基酸及其衍生物	"4033-39-0"	HMDB0002006	C03401	LMFA01100051	2910000	3141000	2627000	2710000	2630000	2956000	2881000	2537000	3318000	1810000	2907000	3078000	2258000	2412000	1910000	2055000	2907000	2469000	2357000
Com_708_pos	N-Methylalanine	N-甲基丙氨酸	C4H9NO2	103.12	0.91	Amino Acid And Its Derivatives	Amino Acid And Its Derivatives	氨基酸及其衍生物	氨基酸及其衍生物	"29475-64-7"	HMDB0094692	C02721		9600000	7565000	7609000	8770000	8718000	7956000	8038000	6840000	7405000	6853000	7078000	6917000	7525000	7508000	6078000	7739000	8576000	8200000	6128000
Com_709_pos	N-Acetylproline	N-乙酰脯氨酸	C7H11NO3	157.169	4.61	Amino Acid And Its Derivatives	Amino Acid And Its Derivatives	氨基酸及其衍生物	氨基酸及其衍生物	"68-95-1"	HMDB0094701			3022000	3167000	2702000	3804000	2852000	3310000	3902000	2764000	2856000	3151000	3439000	3262000	2765000	5685000	5807000	4116000	3329000	3260000	2949000
Com_710_pos	Phenylalanylvaline	苯丙氨酰缬氨酸	C14H20N2O3	264.325	5.3	Amino Acid And Its Derivatives	Amino Acid And Its Derivatives	氨基酸及其衍生物	氨基酸及其衍生物	"3918-90-9"	HMDB0029008			2566000	2947000	2602000	3119000	2281000	2111000	2536000	2556000	3557000	3596000	3636000	3261000	1780000	2481000	3975000	1830000	2605000	2590000	2615000
Com_711_pos	L-Leucyl-L-Valine	L-亮氨酸-L-缬氨酸	C11H22N2O3	230.304	4.93	Amino Acid And Its Derivatives	Amino Acid And Its Derivatives	氨基酸及其衍生物	氨基酸及其衍生物	"13588-95-9"	HMDB0028942			4337000	4334000	3469000	4545000	1733000	1737000	2443000	2277000	3664000	4151000	4071000	3380000	1457000	1958000	3132000	1713000	2682000	2860000	2956000
Com_712_pos	L-Glycyl-L-Tryptophan	甘氨酰-L-色氨酸	C13H15N3O3	261.276	5.32	Amino Acid And Its Derivatives	Amino Acid And Its Derivatives	氨基酸及其衍生物	氨基酸及其衍生物	"2390-74-1"	HMDB0028852			116400	102700	82200	92270	55170	70750	71510	70960	101800	100800	91910	85050	55430	116000	142000	91130	78590	75620	74830
Com_713_pos	Prolylhydroxyproline	4-羟基-1-L-脯氨酰-L-脯氨酸	C10H16N2O4	228.245	0.97	Amino Acid And Its Derivatives	Amino Acid And Its Derivatives	氨基酸及其衍生物	氨基酸及其衍生物	"18684-24-7"	HMDB0006695			61650	106000	94180	115500	211600	173700	337400	217800	73450	122000	96100	70900	182200	344300	409900	325200	200800	95980	172500
Com_714_pos	Benzophenone	二苯甲酮	C13H10O	182.22	11.2	Benzene and substituted derivatives	Benzene and substituted derivatives	苯及其取代衍生物	苯及其取代衍生物	"119-61-9"	HMDB0032049	C06354		2204000	2152000	2128000	1989000	2067000	2117000	2093000	2138000	2154000	2109000	2223000	1981000	2087000	2175000	2028000	2077000	2122000	2197000	2016000
Com_715_pos	L-Histidine trimethylbetaine	L-组氨酸三甲基甜菜碱	C9H15N3O2	197.24	0.8	Amino Acid And Its Derivatives	Amino Acid And Its Derivatives	氨基酸及其衍生物	氨基酸及其衍生物	"534-30-5"	HMDB0029422	C05575		265100	296800	283900	326100	224700	322000	270700	191000	251400	329400	228700	151700	417400	342600	628500	270600	273800	307500	380000
Com_716_pos	2'-O-Methylguanosine	2-O-甲基鸟苷	C11H15N5O5	297.27	4.26	Nucleotide And Its Derivates	Nucleotide And Its Derivates	核苷酸及其衍生物	核苷酸及其衍生物	"2140-71-8"				243800	139700	101200	144900	110000	128200	215800	175100	189200	143700	183700	83780	94210	83170	144800	127700	148500	171100	188500
Com_717_pos	Hydroxyectoine	5-羟基依克多因	C6H10N2O3	158.16	0.89	Amino Acid And Its Derivatives	Amino Acid And Its Derivatives	氨基酸及其衍生物	氨基酸及其衍生物	"165542-15-4"		C16432		991600	464300	429800	696900	334300	265300	212300	212700	473200	220400	248800	258400	263900	415100	235000	391300	582500	460200	426000
Com_718_pos	(-)-Anatabine	(-)-新烟草碱	C10H12N2	160.22	1.9	Alkaloids and derivatives	Pyridines Alkaloids	生物碱及其衍生物	吡啶类生物碱	"581-49-7"	HMDB0004476	C10126		10630	40729	10830	7833	519100	1006000	3703	6572	6942	10140	4528	2498	2355	2236	4485	10910	83850	50530	61280
Com_719_pos	alpha-Ionone	α-紫罗兰酮	C13H20O	192.297	12.88	Terpenoids	Sesquiterpenoids	萜类	倍半萜	"127-41-3"	HMDB0059883	C12286		2062000	1774000	1681000	1883000	1421000	1196000	1594000	1515000	1672000	1768000	1236000	1369000	847300	915200	583100	847500	1390000	1431000	1442000
Com_720_pos	Dihydroactinidiolide	二氢猕猴桃内酯	C11H16O2	180.24	10.02	Organoheterocyclic compounds	Benzofurans	有机杂环化合物	苯并呋喃	"17092-92-1"	HMDB0035240			5123000	4512000	4695000	4898000	1658000	1236000	1900000	1409000	3949000	4844000	4161000	3263000	1133000	1067000	838300	1080000	1976000	2051000	1973000
Com_721_pos	3-(2-Pyrrolidinyl)pyridine	3-(吡咯烷-2-基)吡啶	C9H12N2	148.21	1.03	Organoheterocyclic compounds	Pyridines and derivatives	有机杂环化合物	吡啶及其衍生物	"5746-86-1"				287200	195200	178500	240100	186400	187400	178600	233500	253300	146500	144900	188800	236200	360100	146300	259100	254900	279000	252000
Com_722_pos	Riddelliine N-oxide	瑞氏千里光碱N-氧化物	C18H23NO7	365.38	5.28	Alkaloids and derivatives	Pyrrolizidine Alkaloids	生物碱及其衍生物	吡咯里西啶生物碱	"75056-11-0"				135800	90390	82220	220800	79030	63750	166800	92660	159200	171200	188200	168300	80370	86580	70600	73860	123400	117000	124200
Com_723_pos	Seneciphylline	千里光非林	C18H23NO5	333.38	5.84	Alkaloids and derivatives	Pyrrolizidine Alkaloids	生物碱及其衍生物	吡咯里西啶生物碱	"480-81-9"				27300	18160	26660	53860	91280	94090	125500	132200	33140	44890	44130	51890	70870	98010	78400	67300	70710	103500	99650
Com_724_pos	Integerrimine	全缘千里光碱	C18H25NO5	335.39	6.1	Alkaloids and derivatives	Pyrrolizidine Alkaloids	生物碱及其衍生物	吡咯里西啶生物碱	"480-79-5"				95370	129600	106400	145600	150900	123100	154300	144200	149400	202700	209500	211800	111300	160200	171700	144900	139600	150700	138100
Com_725_pos	Lasiocarpine	毛果天芥菜碱	C21H33NO7	411.49	6.91	Alkaloids and derivatives	Pyrrolizidine Alkaloids	生物碱及其衍生物	吡咯里西啶生物碱	"303-34-4"				20850	16610	16910	47420	114500	112900	140000	90050	40430	50640	38650	23450	102000	147600	159900	143900	60320	70810	90250
Com_726_pos	Echimidine	兰蓟定	C20H31NO7	397.46	6.38	Alkaloids and derivatives	Pyrrolizidine Alkaloids	生物碱及其衍生物	吡咯里西啶生物碱	"520-68-3"				112900	262500	198700	192700	116700	164370	198500	139700	235300	616700	580100	349900	119900	161500	153100	147000	211100	233400	198100
Com_727_neg	Genistein	染料木素	C15H10O5	270.24	8.72	Flavonoids	Isoflavonoids	类黄酮	异黄酮	"446-72-0"	HMDB0003217	C09126	LMPK12050218	54540	47450	55320	51130	57990	53810	50300	42980	56230	56940	52320	47850	50970	43240	37540	53830	48490	48250	43050
Com_728_neg	Esculin	秦皮甲素	C15H16O9	340.28	5.145	Phenylpropanoids and polyketides	Coumarins and derivatives	苯丙素和聚酮化合物	香豆素及其衍生物	"531-75-9"	HMDB0030820	C09264		23320	19970	17130	20840	59660	53390	63570	47870	17410	23050	24200	26300	79820	52000	91700	76460	45370	42720	35590
Com_729_neg	Arbutin	熊果苷	C12H16O7	272.25	2.32	Carbohydrates And Its Derivatives	Carbohydrates And Its Derivatives	糖类及其衍生物	糖类及其衍生物	"497-76-7"	HMDB0029943	C06186		38340	31920	29190	32750	58470	67420	75430	57410	22805	32290	46950	26499	52560	60370	64200	70520	37420	32560	34550
Com_730_neg	Bergenin	岩白菜素	C14H16O9	328.27	5.196	Organic Acid And Its Derivatives	Benzoic Acid And Its Derivatives	有机酸及其衍生物	苯甲酸及其衍生物	"477-90-7"	HMDB0249087	C09919		6776	3090	4333	3257	4397	4801	3572	2389	4510	4503	7198	4344	2306	6011	9659	5583	3601	5732	3361
Com_731_neg	Myricitrin	杨梅苷	C21H20O12	464.38	6.547	Flavonoids	Flavones and Flavonols	类黄酮	黄酮和黄酮醇	"17912-87-7"	HMDB0034360	C10108	LMPK12112436	12536	13727	14810	14460	8139	12808	10460	8675	11540	19870	16540	9701	8494	3525	6156	5043	8416	18220	5698
Com_732_neg	Salicin	水杨苷	C13H18O7	286.28	4.989	Carbohydrates And Its Derivatives	Carbohydrates And Its Derivatives	糖类及其衍生物	糖类及其衍生物	"138-52-3"	HMDB0003546	C01451		3217	3111	3229	5986	3348	5336	5643	2343	3998	4666	4379	6039	4291	2806	7049	6484	5635	3016	2644
Com_733_neg	Shikimic Acid	莽草酸	C7H10O5	174.15	1.038	Phenolic acids	Phenolic acids	酚酸类	酚酸类	"138-59-0"	HMDB0003070	C00493		54700	57490	43300	72660	30500	31710	27360	34090	57610	35140	49480	58630	24450	15890	14670	18410	47970	32840	54130
Com_734_neg	Diosmetin	香叶木素	C16H12O6	300.26	8.911	Flavonoids	Flavones and Flavonols	类黄酮	黄酮和黄酮醇	"520-34-3"	HMDB0029676	C10038	LMPK12110824	1997000	1359000	1741000	921500	1743000	1585000	2040000	2034000	25840	288900	1148000	59020	899000	1152000	781100	1299000	955900	896300	791700
Com_735_neg	Salidroside	红景天苷	C14H20O7	300.304	5.089	Carbohydrates And Its Derivatives	Glycosides	糖类及其衍生物	糖苷类	"10338-51-9"	HMDB0257463	C06046		23830	42090	40950	43950	104200	107700	124100	85290	45390	31360	26840	34040	49270	41670	53090	68220	68400	54440	51610
Com_736_neg	Isoliquiritigenin	异甘草素	C15H12O4	256.25	9.231	Flavonoids	Chalcones and dihydrochalcones	类黄酮	查尔酮和二氢查尔酮	"961-29-5"	HMDB0037316	C08650	LMPK12120096	13131	20482	13480	18590	100100	124400	108400	117690	15328	29875	32490	24279	63430	61170	72750	60600	30340	29470	27220
Com_737_neg	Daphnetin	瑞香素	C9H6O4	178.14	6.126	Phenylpropanoids and polyketides	Coumarins and derivatives	苯丙素和聚酮化合物	香豆素及其衍生物	"486-35-1"		C03093		11610	18950	17300	15850	17260	19097	10970	14893	17080	13390	12690	13500	25030	17960	15643	17044	12130	17770	21590
Com_738_neg	Methylmalonate	甲基丙二酸	C4H6O4	118.09	1.938	Organic Acid And Its Derivatives	Organic Acid And Its Derivatives	有机酸及其衍生物	有机酸及其衍生物	"516-05-2"	HMDB0000202	C02170	LMFA01170118	3773000	3034000	2557000	4345000	10580000	10300000	11570000	9971000	3681000	5874000	5950000	5240000	9547000	10320000	9770000	9462000	8991000	9332000	8764000
Com_739_neg	Carnosic acid	鼠尾草酸	C20H28O4	332.43	13.117	Terpenoids	Diterpenoids	萜类	二萜	"3650-09-7"	HMDB0002358			7669	7482	6627	7659	3732	4628	4089	4787	6348	5936	6268	4027	3400	2853	2343	1984	3556	4733	4229
Com_740_neg	Dulcitol	己六醇	C6H14O6	182.17	0.897	Carbohydrates And Its Derivatives	Carbohydrates And Its Derivatives	糖类及其衍生物	糖类及其衍生物	"608-66-2"	HMDB0011632	C01697		31530	20660	22980	25800	34950	35420	38880	61150	18950	29370	21470	25940	37040	26270	33450	48160	33800	33090	31610
Com_741_neg	Quinic acid	奎尼酸	C7H12O6	192.17	0.998	Organic Acid And Its Derivatives	Organic Acid And Its Derivatives	有机酸及其衍生物	有机酸及其衍生物	"77-95-2"	HMDB0003072	C00296		1473000	812500	439400	577300	506700	500600	557300	506400	1939000	1995000	1854000	1962000	519600	567300	584000	663000	1004000	982400	837300
Com_742_neg	Astragalus polyphenols	2,3,5,4-四羟基二苯乙烯葡萄糖苷	C20H22O9	406.38	6.588	Carbohydrates And Its Derivatives	Glycosides	糖类及其衍生物	糖苷类	"82373-94-2"				9539	11680	12950	20540	31710	19880	13380	14610	20740	17160	12590	9840	16410	13760	17350	9291	8425	15640	5562
Com_743_neg	Inositol	肌醇	C6H12O6	180.16	0.85	Alcohols and polyols	Alcohols and polyols	醇类和多元醇类	醇类及其多元醇	"87-89-8"	HMDB0000211	C00137		829900	612300	683600	660800	826500	780000	906700	604100	683300	518600	417900	715200	853500	820100	596500	1055000	580400	598600	603000
Com_744_neg	Salicylic acid	水杨酸	C7H6O3	138.12	7.67	Phytohormones	Salicylic acid	植物激素	水杨酸	"69-72-7"	HMDB0001895	C00805		286800	233700	278000	238300	429000	417200	677800	458500	167200	270700	118300	246500	182300	129900	209200	270700	251000	305900	303700
Com_745_neg	DL-Panthenol	DL-泛醇	C9H19NO4	205.25	4.647	Lipids	Fatty Acyls	脂质	脂肪酰类	"16485-10-2"				12130	10610	55830	12260	29330	35390	26190	27940	9098	8628	10710	7052	15820	24190	25030	17900	16860	22250	20250
Com_746_neg	Gluconolactone	葡糖酸内酯	C6H10O6	178.14	1.02	Carbohydrates And Its Derivatives	Carbohydrates And Its Derivatives	糖类及其衍生物	糖类及其衍生物	"90-80-2"	HMDB0000150	C00198		16220	12440	10960	11880	27830	30990	63060	30820	9919	15640	9774	10670	26460	55780	41670	42060	18030	19570	18350
Com_747_neg	p-Coumaric Acid	4-羟基肉桂酸	C9H8O3	164.16	6.549	Phenolic acids	Cinnamic acids and derivatives	酚酸类	肉桂酸及其衍生物	"501-98-4"	HMDB0030677	C06738		1053000	1304000	836900	1167000	1416000	1535000	2484000	1183000	122500	453500	1049000	379800	1640000	1047000	1324000	1670000	1057000	998100	994200
Com_748_neg	3'-Hydroxyflavone	3-羟基黄酮	C15H10O3	238.24	10.049	Flavonoids	Flavones and Flavonols	类黄酮	黄酮和黄酮醇	"577-85-5"		C20871		114900	122000	98780	85170	105600	102700	112700	111600	119500	102700	120400	120600	122500	113700	105900	104000	104200	86530	115600
Com_749_neg	Isovanillin	异香草醛	C8H8O3	152.15	7.676	Phenols And Its Derivatives	Phenols And Its Derivatives	酚类及其衍生物	酚类及其衍生物	"621-59-0"				13260	5230	13510	6134	9622	12800	22070	9748	8170	3616	7573	3737	9737	5228	4513	12540	8392	8303	11460
Com_750_neg	3,4,5-Trimethoxycinnamic acid	3,4,5-三甲氧基肉桂酸	C12H14O5	238.24	18.465	Organic Acid And Its Derivatives	Organic Acid And Its Derivatives	有机酸及其衍生物	有机酸及其衍生物	"90-50-6"	HMDB0002511			21580	18360	22640	23280	21190	22010	20950	22400	22570	19740	20350	21880	19760	21690	18600	20840	21360	19680	21500
Com_751_neg	Raffinose	棉籽糖	C18H32O16	504.437	1.009	Carbohydrates And Its Derivatives	Carbohydrates And Its Derivatives	糖类及其衍生物	糖类及其衍生物	"512-69-6"	HMDB0003213	C00492		94160	87740	77560	83900	1782700	1525000	1929000	1975100	85310	73960	76190	90280	1757000	1277000	1495000	1169000	494000	854500	236400
Com_753_neg	Hyperoside	金丝桃苷	C21H20O12	464.38	6.554	Flavonoids	Flavones and Flavonols	类黄酮	黄酮和黄酮醇	"482-36-0"	HMDB0030775	C10073		10020	14600	39020	19310	20780	11550	27770	16290	17940	24610	25760	26260	19430	14990	22460	16110	24740	16110	14660
Com_754_neg	Sebacic acid	癸二酸	C10H18O4	202.248	8.111	Organic Acid And Its Derivatives	Organic Acid And Its Derivatives	有机酸及其衍生物	有机酸及其衍生物	"111-20-6"	HMDB0000792	C08277	LMFA01170006	165100	129600	143000	143700	168100	173300	160000	157400	165100	139700	160000	129900	155300	130800	130500	153700	171200	159600	149000
Com_755_neg	N-Acetyl-L-methionine	N-乙酰-L-蛋氨酸	C7H13NO3S	191.25	5.315	Amino Acid And Its Derivatives	Amino Acid And Its Derivatives	氨基酸及其衍生物	氨基酸及其衍生物	"65-82-7"	HMDB0011745	C02712		471600	526400	370400	508900	228200	179800	319700	302200	439000	451500	602800	376300	272600	287100	317000	396600	380400	410300	383500
Com_756_neg	Octanedioic acid	辛二酸	C8H14O4	174.19	6.649	Organic Acid And Its Derivatives	Organic Acid And Its Derivatives	有机酸及其衍生物	有机酸及其衍生物	"505-48-6"	HMDB0000893	C08278	LMFA01170001	22290	31790	23640	14890	38650	33340	26740	30340	27090	23540	28000	30710	24050	18760	14940	39110	24310	27500	22800
Com_757_neg	Indole-2-carboxylic acid	2-吲哚羧酸	C9H7NO2	161.16	0.927	Organoheterocyclic compounds	Indole And Its Derivatives	有机杂环化合物	吲哚及其衍生物	"1477-50-5"	HMDB0002285			4173	5947	4344	3905	7675	8943	5598	6550	4526	11290	5588	5510	6614	13440	13850	8931	3881	7884	6734
Com_758_neg	Tartaric acid	酒石酸	C4H6O6	150.09	1.008	Organic Acid And Its Derivatives	Organic Acid And Its Derivatives	有机酸及其衍生物	有机酸及其衍生物	"87-69-4"	HMDB0000956	C00898		119800	152500	160800	151800	368900	372600	453100	352900	189840	204500	159200	201800	440800	458200	437500	448000	272700	244500	282400
Com_759_neg	Terephthalic acid	对苯二甲酸	C8H6O4	166.13	5.801	Organic Acid And Its Derivatives	Benzoic Acid And Its Derivatives	有机酸及其衍生物	苯甲酸及其衍生物	"100-21-0"	HMDB0002428	C06337		168000	228400	346700	312800	342200	498400	404500	470700	196600	196100	174800	192100	329700	354000	445000	200500	385600	277800	225900
Com_760_neg	2'-Deoxyguanosine	2'-脱氧鸟苷	C10H13N5O4	267.241	3.181	Nucleotide And Its Derivates	Nucleotide And Its Derivates	核苷酸及其衍生物	核苷酸及其衍生物	"961-07-9"	HMDB0000085	C00330		27260	59880	52480	82510	60370	141600	179500	149400	54130	29830	30220	49440	73020	78430	70000	75380	94430	94180	82460
Com_761_neg	Isovitexin	异牡荆素	C21H20O10	432.378	6.533	Flavonoids	Flavones and Flavonols	类黄酮	黄酮和黄酮醇	"29702-25-8"	HMDB0253708	C01714	LMPK12110338	16700	23860	18370	34410	47510	65050	71060	55440	11560	54910	12220	36700	76410	74030	75630	53760	38480	31270	33230
Com_762_neg	Nystose	耐斯糖	C24H42O21	666.578	1.03	Carbohydrates And Its Derivatives	Carbohydrates And Its Derivatives	糖类及其衍生物	糖类及其衍生物	"13133-07-8"	HMDB0039176			6657	6239	5546	8476	25110	33810	50520	35920	6440	6830	4343	8682	42800	32410	48630	52440	26060	16430	15810
Com_763_neg	Trilobatin	三叶苷	C21H24O10	436.409	7.523	Flavonoids	Chalcones and dihydrochalcones	类黄酮	查尔酮和二氢查尔酮	"4192-90-9"	HMDB0037505		LMPK12120518	22510	19870	64440	27860	31780	38810	50720	25990	11490	24930	22050	30240	21840	42500	46620	34490	22240	16890	19790
Com_764_neg	Tenuifolin	细叶远志皂苷	C36H56O12	680.823	8.94	Terpenoids	Diterpenoids	萜类	二萜	"20183-47-5"	HMDB0258821			28209	21370	20060	20140	9034	7353	12170	11670	26120	46170	33450	47440	9525	12980	19100	19090	13850	16560	13200
Com_765_neg	Spinosin	斯皮诺素	C28H32O15	608.545	6.418	Flavonoids	Flavones and Flavonols	类黄酮	黄酮和黄酮醇	"72063-39-9"	HMDB0258422	C17834	LMPK12110988	27850	19720	24950	19270	34790	21730	35240	21440	19910	17890	19940	21440	33840	22120	30540	26170	24640	17500	23260
Com_766_neg	Neochlorogenic acid	新绿原酸	C16H18O9	354.309	4.879	Phenols And Its Derivatives	Phenols And Its Derivatives	酚类及其衍生物	酚类及其衍生物	"906-33-2"	HMDB0240477	C17147		5143	3984	6498	4605	6774	8752	4611	6714	4454	10070	4194	4953	5537	7696	6076	13290	6437	6490	8404
Com_767_neg	Poncirin	枸橘苷	C28H34O14	594.561	8.049	Flavonoids	Flavanones	类黄酮	黄烷酮	"14941-08-3"	HMDB0037487	C09830	LMPK12140333	32950	29680	14160	33850	20020	17050	21700	14750	11170	33120	26450	16920	18960	24440	17160	27500	12890	16400	16740
Com_768_neg	Engeletin	黄杞苷	C21H22O10	434.393	7.149	Flavonoids	Flavones and Flavonols	类黄酮	黄酮和黄酮醇	"572-31-6"				19274	15166	28220	19870	59880	98590	66240	84800	17562	20040	19291	16900	61240	64690	56100	52500	35760	40600	42190
Com_769_neg	Isoliquiritin	异甘草苷	C21H22O9	418.394	7.471	Flavonoids	Chalcones and dihydrochalcones	类黄酮	查尔酮和二氢查尔酮	"5041-81-6"	HMDB0037318	C16978	LMPK12120021	29650	25950	14930	32420	28360	15230	17810	15540	35240	24500	19520	23320	16120	11850	24120	22494	16730	20170	11320
Com_770_neg	alpha,alpha-Trehalose	海藻糖	C12H22O11	342.296	0.962	Carbohydrates And Its Derivatives	Carbohydrates And Its Derivatives	糖类及其衍生物	糖类及其衍生物	"99-20-7"	HMDB0000975	C01083		3963877	4873966	4726105	4058000	21150000	21710000	29130000	25910000	4088945	5701254	5412722	5242648	25650000	24660000	29310000	25420000	10530000	11190000	10070000
Com_771_neg	Homogentisic Acid	尿黑酸	C8H8O4	168.15	4.059	Organic Acid And Its Derivatives	Organic Acid And Its Derivatives	有机酸及其衍生物	有机酸及其衍生物	"451-13-8"	HMDB0000130	C00544		19300	21900	17930	21590	21370	14600	19030	13990	19260	16510	23150	19170	21320	23040	17420	24800	20230	18690	20300
Com_772_neg	Uridine 5'-monophosphate	尿苷-5-单磷酸	C9H13N2O9P	324.18	1.037	Nucleotide And Its Derivates	Nucleotide And Its Derivates	核苷酸及其衍生物	核苷酸及其衍生物	"58-97-9"	HMDB0000288	C00105		49380	25310	15930	38740	61850	69710	68050	75060	25050	25970	36140	66310	90120	92100	85220	32760	62060	46540	59620
Com_773_neg	L-Glutamine	L-谷氨酰胺	C5H10N2O3	146.14	0.868	Amino Acid And Its Derivatives	Amino Acid And Its Derivatives	氨基酸及其衍生物	氨基酸及其衍生物	"56-85-9"	HMDB0000641	C00064		1318000	1248000	1005000	1190900	376700	329900	384500	364400	1080000	950200	998800	895300	487000	450300	459000	484500	527400	335000	449000
Com_775_neg	L-Threonine	L-苏氨酸	C4H9NO3	119.119	0.888	Amino Acid And Its Derivatives	Amino Acid And Its Derivatives	氨基酸及其衍生物	氨基酸及其衍生物	"72-19-5"	HMDB0000167	C00188		203500	195600	269900	138000	531800	551000	768500	720500	155500	126500	139900	195900	304400	613400	450600	470500	358300	234400	307400
Com_776_neg	L-Asparagine	L-天冬门酰胺	C4H8N2O3	132.12	0.843	Amino Acid And Its Derivatives	Amino Acid And Its Derivatives	氨基酸及其衍生物	氨基酸及其衍生物	"70-47-3"	HMDB0000168	C00152		10080000	12760000	12320000	10374000	4786000	4366000	4816000	4456000	12790000	12323000	10256000	9495000	5709000	5805000	4597000	546000	8173000	3935000	4206000
Com_777_neg	Tiliroside	椴树苷	C30H26O13	594.52	7.879	Flavonoids	Flavones and Flavonols	类黄酮	黄酮和黄酮醇	"20316-62-5"		C17140	LMPK12111791	21620	10910	8360	18610	11080	6327	8583	13400	5031	11650	13700	8559	13440	12080	11160	21530	12810	5050	7246
Com_778_neg	Vitamin C	抗坏血酸	C6H8O6	176.12	1.03	Vitamins	Vitamins	维生素	维生素	"50-81-7"	HMDB0000044	C00072		55700	50670	37610	59770	131900	170300	163600	149900	81500	64070	62490	52860	121800	161000	146300	154800	87330	75900	104800
Com_779_neg	Quinolinic acid	2,3-吡啶二羧酸	C7H5NO4	167.12	1.551	Organic Acid And Its Derivatives	Organic Acid And Its Derivatives	有机酸及其衍生物	有机酸及其衍生物	"89-00-9"	HMDB0000232	C03722		16321	9882	13038	5161	7171	9071	9713	9634	14918	5223	9308	8050	12210	10620	40170	15840	10820	9239	12700
Com_780_neg	2,6-Dihydroxypurine	黄嘌呤	C5H4N4O2	152.11	1.714	Nucleotide And Its Derivates	Nucleotide And Its Derivates	核苷酸及其衍生物	核苷酸及其衍生物	"69-89-6"	HMDB0000292	C00385		153800	92110	81220	134000	135300	110600	142200	117700	127500	121100	146000	114800	162300	760900	542300	459100	185400	168800	206200
Com_781_neg	Nicotinamide N-oxide	N-氧代烟酰胺	C6H6N2O2	138.12	18.288	Vitamins	Vitamins	维生素	维生素	"1986-81-8"	HMDB0002730			1148000	1193000	1208000	1190000	1419000	1241000	1220000	1246000	1117000	1317000	1181000	1336000	1446000	1173000	1035000	1096000	1244000	1223000	1281000
Com_782_neg	Thymidine	胸苷	C10H14N2O5	242.23	4.289	Nucleotide And Its Derivates	Nucleotide And Its Derivates	核苷酸及其衍生物	核苷酸及其衍生物	"50-89-5"	HMDB0000273	C00214		5385	3474	4608	4979	2973	5145	6845	4098	6779	4987	4057	4078	2741	6589	6686	6508	4218	4850	2530
Com_783_neg	Cytosine	胞嘧啶	C4H5N3O	111.1	0.875	Nucleotide And Its Derivates	Nucleotide And Its Derivates	核苷酸及其衍生物	核苷酸及其衍生物	"71-30-7"	HMDB0000630	C00380		52640	20860	26280	40160	28900	37010	45050	26130	28650	15910	23640	16340	23010	20810	35250	52010	71360	33900	61330
Com_784_neg	cis-Aconitic acid	顺式乌头酸	C6H6O6	174.11	1.766	Organic Acid And Its Derivatives	Organic Acid And Its Derivatives	有机酸及其衍生物	有机酸及其衍生物	"585-84-2"	HMDB0000072	C00417		3486000	2266000	1488000	2975000	2201000	2586000	4129000	2622000	4368000	8373000	6402000	6868000	2695000	4535000	3360000	3126000	4560000	4433000	4276000
Com_785_neg	Lactobionic acid	乳糖酸	C12H22O12	358.3	0.91	Carbohydrates And Its Derivatives	Carbohydrates And Its Derivatives	糖类及其衍生物	糖类及其衍生物	"96-82-2"	HMDB0253945			53610	47620	55500	59100	100800	128200	155500	110500	51910	73090	59240	71710	137000	178100	165300	167300	105800	78290	93010
Com_786_neg	Citric acid	柠檬酸	C6H8O7	192.12	1.516	Organic Acid And Its Derivatives	Organic Acid And Its Derivatives	有机酸及其衍生物	有机酸及其衍生物	"77-92-9"	HMDB0000094	C00158		107900000	104700000	79680000	128500000	41930000	44520000	65510000	44290000	134800000	182000000	160700000	182500000	52680000	35060000	40100000	32720000	117700000	119400000	114400000
Com_787_neg	L-Pyroglutamic acid	L-焦谷氨酸	C5H7NO3	129.11	1.689	Amino Acid And Its Derivatives	Amino Acid And Its Derivatives	氨基酸及其衍生物	氨基酸及其衍生物	"98-79-3"	HMDB0000267	C01879		5205	7143	6992	9894	12470	34080	16840	16550	3859	6982	4181	2641	20620	28360	23480	32220	11610	20090	12680
Com_788_neg	p-Hydroxybenzaldehyde	4-羟基苯甲醛	C7H6O2	122.12	6.214	Phenols And Its Derivatives	Phenols And Its Derivatives	酚类及其衍生物	酚类及其衍生物	"123-08-0"	HMDB0011718	C00633		13930	12780	22710	9927	10820	8367	26200	8159	11900	9158	12180	9208	11750	12920	10700	11670	10930	14450	6488
Com_789_neg	D-Glucose	葡萄糖	C6H12O6	180.16	0.912	Carbohydrates And Its Derivatives	Carbohydrates And Its Derivatives	糖类及其衍生物	糖类及其衍生物	"492-62-6"	HMDB0003345	C00267		313700	289600	202200	272500	676500	760100	782900	730300	326200	269400	202300	261900	436800	427700	493000	597200	441600	513400	403500
Com_790_neg	L-Arabinitol	L-阿拉伯醇	C5H12O5	152.15	0.925	Carbohydrates And Its Derivatives	Sugar Alcohols	糖类及其衍生物	糖醇	"7643-75-6"	HMDB0001851	C00532		29500	23030	15050	20950	50430	49320	71470	48060	28470	31620	24440	32680	62040	58290	67800	76060	33830	52910	42630
Com_791_neg	Lactose	乳糖	C12H22O11	342.3	0.911	Carbohydrates And Its Derivatives	Carbohydrates And Its Derivatives	糖类及其衍生物	糖类及其衍生物	"63-42-3"		C00243		139800	137900	149500	232300	2097000	2682000	2776000	2575000	318841	353742	365564	342400	2750000	2643000	3805000	3691000	1222000	1270000	1204000
Com_792_neg	Arachidonic acid	花生四烯酸	C20H32O2	304.47	6.881	Lipids	Fatty Acyls	脂质	脂肪酰类	"506-32-1"	HMDB0001043	C00219	LMFA01030001	44170	48160	31750	54430	99580	128200	88620	85420	57170	65000	71210	60530	86610	122300	118800	110900	86010	79020	72590
Com_793_neg	Ureidosuccinic acid	氨甲酰基-天冬氨酸	C5H8N2O5	176.13	1.031	Amino Acid And Its Derivatives	Amino Acid And Its Derivatives	氨基酸及其衍生物	氨基酸及其衍生物	"923-37-5"	HMDB0000828	C00438		582700	745500	464200	409900	1467000	1269000	1792000	1476000	1161000	163200	225900	179700	920600	1299000	1004000	794500	1079000	914500	954300
Com_794_neg	D-Glucuronic acid	葡萄糖醛酸	C6H10O7	194.14	0.894	Carbohydrates And Its Derivatives	Carbohydrates And Its Derivatives	糖类及其衍生物	糖类及其衍生物	"6556-12-3"	HMDB0000127	C16245		2090000	1194000	841100	1463000	3142000	2101000	7098000	2175000	4337000	4815000	4330000	4865000	5935000	10930000	8420000	8413000	3485000	3198000	3251000
Com_795_neg	H-HoArg-OH	高精氨酸	C7H16N4O2	188.23	0.807	Amino Acid And Its Derivatives	Amino Acid And Its Derivatives	氨基酸及其衍生物	氨基酸及其衍生物	"156-86-5"				7475	3866	6368	7529	23420	44700	20200	34450	3389	3573	2976	6991	30700	34030	33430	18900	20970	14700	12440
Com_796_neg	N-Acetylornithine	N-乙酰-鸟氨酸	C7H14N2O3	174.2	0.896	Amino Acid And Its Derivatives	Amino Acid And Its Derivatives	氨基酸及其衍生物	氨基酸及其衍生物	"6205-08-9"	HMDB0240589	C00437		263100	287800	242300	321300	414000	359600	457600	391000	330200	462800	364100	425500	273400	428500	325100	345500	380500	338900	264600
Com_797_neg	Ribitol	核糖醇	C5H12O5	152.15	0.927	Carbohydrates And Its Derivatives	Sugar Alcohols	糖类及其衍生物	糖醇	"488-81-3"	HMDB0000508	C00474		68140	81990	84300	85190	208200	236000	239600	190200	86960	95540	79250	104200	199800	220800	207900	202200	162500	149800	139600
Com_798_neg	Succinic acid	琥珀酸	C4H6O4	118.09	1.936	Organic Acid And Its Derivatives	Organic Acid And Its Derivatives	有机酸及其衍生物	有机酸及其衍生物	"110-15-6"	HMDB0000254	C00042	LMFA01170043	13560000	11730000	10080000	17210000	40230000	40830000	43200000	39610000	15090000	23560000	24120000	21470000	38310000	41280000	41180000	41770000	32580000	33100000	32280000
Com_799_neg	O-Acetylserine	O-乙酰丝氨酸	C5H9NO4	147.13	1.056	Amino Acid And Its Derivatives	Amino Acid And Its Derivatives	氨基酸及其衍生物	氨基酸及其衍生物	"5147-00-2"	HMDB0003011	C00979		24250	44230	20890	52910	59130	60440	59790	59030	14610	21090	32370	17020	42720	31390	42100	27070	40060	32810	48320
Com_800_neg	3-Methyladipic acid	3-甲基己二酸	C7H12O4	160.17	5.747	Lipids	Fatty Acyls	脂质	脂肪酰类	"3058-01-3"	HMDB0000555		LMFA01170095	29610	20340	22430	25470	45240	42140	38290	36520	33270	41590	34370	28060	63670	49000	59850	85090	35580	55860	34780
Com_801_neg	L-Gulono-1,4-lactone	L-古洛糖酸-γ-内酯	C6H10O6	178.14	0.948	Carbohydrates And Its Derivatives	Sugar Acids And Its Derivatives	糖类及其衍生物	糖酸及其衍生物	"1128-23-0"	HMDB0003466	C01040		33070	21590	23040	24610	92280	113000	155100	80980	21670	19880	25720	28790	97220	106900	96100	88180	69600	38080	39120
Com_802_neg	L-Argininosuccinate	L-精氨琥珀酸	C10H18N4O6	290.273	5.41	Amino Acid And Its Derivatives	Amino Acid And Its Derivatives	氨基酸及其衍生物	氨基酸及其衍生物	"2387-71-5"	HMDB0000052	C03406		10070	9677	9310	9844	18140	22620	22770	26460	10402	14897	13970	9187	15280	16450	19800	16530	19140	13170	17020
Com_803_neg	Creatine	肌酸	C4H9N3O2	131.133	1.95	Amino Acid And Its Derivatives	Amino Acid And Its Derivatives	氨基酸及其衍生物	氨基酸及其衍生物	"57-00-1"	HMDB0000064	C00300		48910	38450	35050	50780	95770	93650	120600	121500	33060	44810	37700	35110	82220	66810	79400	68550	69810	70370	69740
Com_804_neg	D-Galacturonic acid	D-半乳糖醛酸	C6H10O7	194.139	1.56	Carbohydrates And Its Derivatives	Carbohydrates And Its Derivatives	糖类及其衍生物	糖类及其衍生物	"685-73-4"	HMDB0062783	C00333		2547000	2560000	1932000	2213000	1101000	1078000	1520000	1113000	3576000	4341000	3900000	4522000	1443000	907300	1111000	802000	2882000	3194000	2755000
Com_805_neg	12-OH-JA-Ile-1	12-羟基茉莉单酰基-L-异亮氨酸	C18H29NO5	339.4	7.8	Phytohormones	Jasmonic acid	植物激素	茉莉酸					3873	3976	4828	4500	6849	5009	6698	6192	4435	3687	4318	4295	8590	2275	7696	15930	2592	6129	4129
Com_806_neg	Astringin	白皮杉醇葡萄糖苷	C20H22O9	406.4	6.23	Phenylpropanoids and polyketides	Stilbenes	苯丙素和聚酮化合物	芪类	"29884-49-9"				21880	16140	17131	18450	16120	20010	19383	16310	12710	14990	17516	13160	19300	19360	17030	16780	11500	7751	5214
Com_807_neg	Flavin Adenine Dinucleotide	黄素腺嘌呤二核苷酸	C27H33N9O15P2	785.55	5.16	Nucleotide And Its Derivates	Nucleotide And Its Derivates	核苷酸及其衍生物	核苷酸及其衍生物	"146-14-5"	HMDB0252293	C00016		119600	150000	67090	169600	158100	180100	198000	172700	109300	70690	106000	167700	123800	148500	146900	153800	170000	133100	111600
Com_808_neg	GA 7	赤霉素 A7	C19H22O5	330.4	9.22	Phytohormones	Gibberellins	植物激素	赤霉素					8746000	7775000	7114000	11650000	8599000	8481000	11010000	8813000	6701000	6028000	7326000	6786000	5752000	5455000	6540000	7023000	7674000	7448000	6696000
Com_809_neg	1-O-b-D-glucopyranosyl sinapate	1-O-B-D-吡喃葡萄糖基芥酸	C17H22O10	386.351	5.88	Phenols And Its Derivatives	Phenols And Its Derivatives	酚类及其衍生物	酚类及其衍生物	"78185-48-5"				42900	39430	34110	44060	44470	46080	40900	35320	22040	44990	20890	34320	58450	65660	66400	64700	44550	41840	24930
Com_810_neg	Guanine	鸟嘌呤	C5H5N5O	151.126	2.77	Organoheterocyclic compounds	Purines and purine derivatives	有机杂环化合物	嘌呤及其衍生物	"73-40-5"	HMDB0000132	C00242		269500	292000	146900	374000	260000	229100	361900	226800	238400	228500	294900	245200	357500	476900	456000	520100	297100	296600	318800
Com_811_neg	Jasmonic acid	茉莉酸	C12H18O3	210.27	8.98	Phytohormones	Jasmonic acid	植物激素	茉莉酸	"3572-66-5"	HMDB0032797	C08491	LMFA02020001	152700	92580	71790	151400	112200	117500	157000	153700	160200	148900	105500	183700	57620	55810	85000	85350	124200	113200	108200
Com_812_neg	O-Phospho-L-serine	L-O-磷酸丝氨酸	C3H8NO6P	185.072	1.03	Amino Acid And Its Derivatives	Amino Acid And Its Derivatives	氨基酸及其衍生物	氨基酸及其衍生物	"407-41-0"	HMDB0001721	C01005		19850	11860	8174	9484	49480	46920	49170	36150	5397	10280	6036	12090	37410	64710	104600	59150	28440	21360	23700
Com_813_neg	Pyridoxal-5-Phosphate	5-磷酸吡哆醛	C8H10NO6P	247.142	6.14	Vitamins	Vitamins	维生素	维生素	"54-47-7"	HMDB0001491	C00018		58670	58380	69760	102100	318800	315500	619900	227700	86110	96440	68080	89430	310100	416700	362000	446400	165400	170000	176800
Com_814_neg	Pyruvic Acid	丙酮酸	C3H4O3	88.062	4.88	Organic Acid And Its Derivatives	Organic Acid And Its Derivatives	有机酸及其衍生物	有机酸及其衍生物	"127-17-3"	HMDB0000243	C00022	LMFA01060077	41621	46564	33456	41554	138240	147160	169920	138070	21756	28527	38582	30109	94450	96900	94800	101500	28870	27550	10700
Com_815_neg	Sakuranetin	樱花素	C16H14O5	286.279	1.01	Flavonoids	Flavanones	类黄酮	黄烷酮	"2957-21-3"	HMDB0030090	C09833	LMPK12140571	50930	69570	67430	65230	79860	120500	104400	75420	66790	76150	73260	85580	109200	133500	82480	115700	67650	71380	68120
Com_816_neg	3-Hydroxyanthranilic Acid	3-羟基氨茴酸	C7H7NO3	153.135	4.45	Organic Acid And Its Derivatives	Benzoic Acid And Its Derivatives	有机酸及其衍生物	苯甲酸及其衍生物	"548-93-6"	HMDB0001476	C00632		33080	17240	25950	12840	21980	21720	26120	13450	8650	20180	12130	13390	20920	10920	24860	40750	13030	24390	16880
Com_817_neg	3-Hydroxybutyrate	3-羟基丁酸	C4H8O3	104.104	1.13	Organic Acid And Its Derivatives	Organic Acid And Its Derivatives	有机酸及其衍生物	有机酸及其衍生物	"300-85-6"			LMFA01050005	41950000	49970000	44870000	53550000	66680000	62260000	75760000	62800000	44920000	63380000	54530000	53890000	54750000	66940000	59560000	56620000	60990000	59100000	55920000
Com_818_neg	Riboflavin-5'-monophosphate	2,6-蒽二酚	C17H21N4O9P	456.344	0.91	Phenols And Its Derivatives	Phenols And Its Derivatives	酚类及其衍生物	酚类及其衍生物	"146-17-8"				367200	386100	354500	478600	1168000	869600	1456000	878800	405600	492800	442800	635200	918800	1200000	1050000	1056000	663700	604800	528200
Com_819_neg	Ptaquiloside	原厥苷	C20H30O8	398.45	11.23	Terpenoids	Sesquiterpenoids	萜类	倍半萜	"87625-62-5"	HMDB0242690	C19515		85320	144800	114800	97180	115000	94480	34440	92100	118400	104600	85380	159000	115400	140500	95527	130500	65700	60530	63950
Com_820_neg	6-Phosphogluconic acid	6-磷酸葡萄糖酸	C6H13O10P	276.135	0.91	Carbohydrates And Its Derivatives	Carbohydrates And Its Derivatives	糖类及其衍生物	糖类及其衍生物	"921-62-0"	HMDB0001316	C00345		362000	506700	471800	452600	219300	411200	167200	374200	381600	546900	244700	448200	289300	258200	99150	197500	376800	323000	337300
Com_821_neg	2,5-Dihydroxybenzoic acid	2,5-二羟基苯甲酸	C7H6O4	154.12	5.44	Organic Acid And Its Derivatives	Benzoic Acid And Its Derivatives	有机酸及其衍生物	苯甲酸及其衍生物	"490-79-9"	HMDB0000152	C00628		15090	9983	2543	17290	15380	13220	15520	13390	8823	12100	9176	12620	10860	11890	25690	21890	11250	9664	9855
Com_822_neg	D-Erythrose-4-phosphate	D-赤藓糖-4-磷酸	C4H9O7P	200.084	1.08	Carbohydrates And Its Derivatives	Carbohydrates And Its Derivatives	糖类及其衍生物	糖类及其衍生物	"585-18-2"	HMDB0001321	C00279		694700	734500	443900	721700	1021000	1379000	1236000	941600	544100	608200	423200	513300	780700	743700	1001000	952800	740500	684700	818700
Com_824_neg	GTP	三磷酸鸟苷	C10H16N5O14P3	523.18	0.9	Nucleotide And Its Derivates	Nucleotide And Its Derivates	核苷酸及其衍生物	核苷酸及其衍生物	"86-01-1"	HMDB0001273	C00044		87810	83090	92970	102900	114600	79160	71730	104700	85700	109400	129800	66160	83940	72610	47410	80230	93830	118100	122000
Com_825_neg	Lactic acid	乳酸	C3H6O3	90.078	1.48	Organic Acid And Its Derivatives	Organic Acid And Its Derivatives	有机酸及其衍生物	有机酸及其衍生物	"50-21-5"		C01432		31230	28140	34120	41470	79870	91830	56650	41610	16110	22470	18840	25560	27350	55640	63240	54500	45150	50710	34180
Com_826_neg	6-Sialyllactose	6'-唾液乳糖	C23H39NO19	633.551	0.73	Carbohydrates And Its Derivatives	Carbohydrates And Its Derivatives	糖类及其衍生物	糖类及其衍生物	"35890-39-2"	HMDB0006569			70800	94460	84330	91680	94040	113400	134000	119800	69830	96870	78660	98270	82900	120000	89940	78450	77720	97320	76540
Com_827_neg	9(S)-HOTrE	9-羟基十八碳三烯酸	C18H30O3	294.429	12.07	Lipids	Fatty Acyls	脂质	脂肪酰类	"89886-42-0"	HMDB0247705	C16326	LMFA02000024	1349000	1233000	909500	1392000	1114000	995500	1019000	785600	1588000	1743000	1272000	1088000	1167000	1461000	1618000	2108000	989400	916500	840800
Com_828_neg	Sinapyl Alcohol	芥子醇	C11H14O4	210.226	5.92	Phenols And Its Derivatives	Phenols And Its Derivatives	酚类及其衍生物	酚类及其衍生物	"537-33-7"	HMDB0013070	C02325		2698	9170	5740	5419	39720	61770	52930	32130	11031	14925	3953	7615	43760	43700	46500	36970	27690	30320	19340
Com_829_neg	Trehalose-6-phosphate	海藻糖-6-磷酸	C12H23O14P	422.276	0.96	Carbohydrates And Its Derivatives	Carbohydrates And Its Derivatives	糖类及其衍生物	糖类及其衍生物	"4484-88-2"	HMDB0001124	C00689		369800	414500	443500	363300	1602000	1709000	2593000	2522000	390600	350000	352000	424800	1254000	1402000	1738000	1460000	918700	1796000	898700
Com_830_neg	alpha-Benzylsuccinic acid	α-苄基丁二酸	C11H12O4	208.211	0.71	Organic Acid And Its Derivatives	Organic Acid And Its Derivatives	有机酸及其衍生物	有机酸及其衍生物	"884-33-3"	HMDB0012127	C09816		577100	583200	675400	719500	669500	738600	1002000	843800	641000	873200	832600	902800	826900	829000	777000	663000	873000	844900	714100
Com_831_neg	beta-D-Lactose	β-乳糖	C12H22O11	342.297	1	Carbohydrates And Its Derivatives	Carbohydrates And Its Derivatives	糖类及其衍生物	糖类及其衍生物	"5965-66-2"	HMDB0041627	C01970		211200	318300	302000	458100	6874000	6428000	7096000	6200000	151351	134600	135800	220800	7350000	6529000	7499000	8493000	3047000	3172000	3264000
Com_832_neg	beta-Hydroxyisobutyrate	β-羟基异丁酸	C4H8O3	104.104	2.4	Organic Acid And Its Derivatives	Organic Acid And Its Derivatives	有机酸及其衍生物	有机酸及其衍生物	"2068-83-9"				37840	34510	23220	37720	70410	64140	73520	61870	29000	23260	22590	21490	69160	90220	92080	79050	56390	56680	57590
Com_833_neg	gamma,gamma-Dimethylallyl pyrophosphate	γ，γ-二甲基烯丙基焦磷酸酯	C5H12O7P2	246.092	0.95	Lipids	Prenol lipids	脂质	孕烯醇酮酯	"358-72-5"	HMDB0001120	C00235	LMPR01010001	116200	50600	50540	229000	394900	400100	565600	252200	55450	73410	110100	76110	136700	415800	389400	379100	233100	196500	203100
Com_834_neg	3-Hydroxy-glabrol	3-羟基光甘草酚	C25H28O5	408.5	4.82	Flavonoids	Flavanones	类黄酮	黄烷酮	"74148-41-7"				9102	12540	7315	11510	32010	28450	27020	29930	9977	15070	11030	14110	27280	38120	38110	38080	19550	17540	10430
Com_835_neg	4-Hydroxy-2-Oxoglutaric Acid	4-羟基-2-酮戊二酸	C5H6O6	162.098	0.7	Organic Acid And Its Derivatives	Organic Acid And Its Derivatives	有机酸及其衍生物	有机酸及其衍生物	"1187-99-1"	HMDB0002070	C01127		4252000	4747000	4617000	5066000	5956000	5398000	6711000	5424000	4311000	5850000	5648000	5510000	5274000	6568000	5815000	5507000	5518000	5528000	5382000
Com_836_neg	4-Hydroxy-3-methoxyphenylglycol sulfate	4-羟基-3-甲氧基苯基乙二醇-4-硫酸	C9H12O7S	264.25	0.92	Organic Acid And Its Derivatives	Organic Acid And Its Derivatives	有机酸及其衍生物	有机酸及其衍生物	"71324-20-4"				8699	2135	1628	5470	12280	7759	9324	8754	6537	4659	4383	3978	5004	7866	5241	7641	6334	4227	6648
Com_837_neg	Apigenin7-O-beta-D-glucuronide	芹菜素-7-O-β-D-葡萄糖醛酸苷	C21H18O11	446.367	7.08	Flavonoids	Flavones and Flavonols	类黄酮	黄酮和黄酮醇	"29741-09-1"				140700000	117900000	102900000	147500000	118200000	119200000	94770000	72570000	176100000	185500000	203800000	166900000	127600000	146700000	120000000	117500000	109700000	113300000	92710000
Com_838_neg	dATP	脱氧三磷酸腺苷	C10H16N5O12P3	491.001	0.73	Nucleotide And Its Derivates	Nucleotide And Its Derivates	核苷酸及其衍生物	核苷酸及其衍生物	"1927-31-7"	HMDB0001532	C00131		162800	171500	190500	175400	229500	218100	207100	211300	169900	223900	242600	170700	200900	228900	250400	201900	188700	170500	180500
Com_839_neg	2-deoxyglucose-6-phosphate	6-磷酸-2-脱氧葡萄糖	C6H13O8P	244.136	0.98	Nucleotide And Its Derivates	Nucleotide And Its Derivates	核苷酸及其衍生物	核苷酸及其衍生物	"3573-50-0"				109800	114400	97760	111000	132200	170500	165400	143400	52860	130200	83460	88370	159100	134500	149400	148900	125500	131300	107200
Com_840_neg	3-(2-Naphthyl)-D-Alanine	3-(2-萘基)-D-丙氨酸	C13H13NO2	215.248	6.22	Amino Acid And Its Derivatives	Amino Acid And Its Derivatives	氨基酸及其衍生物	氨基酸及其衍生物	"76985-09-6"				62160	63330	74920	83030	50260	69170	73220	65490	70590	63680	82640	70610	70850	68040	92720	61980	71630	67050	69510
Com_841_neg	5-Phosphoribosyl 1-pyrophosphate	5-磷酸核糖基-1-焦磷酸	C5H13O14P3	390.07	1.01	Carbohydrates And Its Derivatives	Carbohydrates And Its Derivatives	糖类及其衍生物	糖类及其衍生物	"97-55-2"	HMDB0000280	C00119		16734	12760	15470	24310	18980	25660	17430	18695	19700	21320	15090	15980	20180	16660	14730	16110	28950	18020	23020
Com_842_neg	ADP-ribose	ADP-核糖	C15H23N5O14P2	591.315	1.05	Nucleotide And Its Derivates	Nucleotide And Its Derivates	核苷酸及其衍生物	核苷酸及其衍生物	"47775-00-8"	HMDB0001178	C00301		33630	28540	25680	25060	42220	24600	21300	36690	42880	34310	41540	53920	130300	146800	87350	72040	43130	50260	43550
Com_843_neg	Ala-trp	L-丙氨酰-L-色氨酸	C14H17N3O3	275.303	0.9	Amino Acid And Its Derivatives	Amino Acid And Its Derivatives	氨基酸及其衍生物	氨基酸及其衍生物	"16305-75-2"	HMDB0013209			16800	9630	7532	11720	15453	16797	66950	10710	9587	7629	4280	6504	13900	14507	29026	5665	5278	5665	3938
Com_844_neg	ATP	三磷酸腺苷	C10H16N5O13P3	507.181	1.04	Nucleotide And Its Derivates	Nucleotide And Its Derivates	核苷酸及其衍生物	核苷酸及其衍生物	"56-65-5"	HMDB0000538	C00002		102300	79470	84680	116100	119900	112700	128300	92430	87180	82780	90020	103000	99430	106000	100700	103200	92130	96190	89890
Com_845_neg	cis-4-Hydroxy-D-proline	顺式-4-羟基-D-脯氨酸	C5H9NO3	131.13	2.26	Organic Acid And Its Derivatives	Organic Acid And Its Derivatives	有机酸及其衍生物	有机酸及其衍生物	"2584-71-6"	HMDB0060460	C03440		177700	151500	117900	171000	173300	226300	237600	208100	177000	154100	165500	145200	214200	306100	355000	304000	199200	184600	172000
Com_846_neg	Citraconic acid	柠康酸	C5H6O4	130.099	1.56	Lipids	Fatty Acyls	脂质	脂肪酰类	"498-23-7"	HMDB0000634	C02226	LMFA01170099	5084000	4672000	3922000	4405000	2421000	2878000	3650000	2300000	5664000	7303000	7069000	8027000	2246000	2188000	2144000	2156000	5218000	5029000	4981000
Com_847_neg	D-Fructose 6-Phosphate	D-果糖-6-磷酸	C6H13O9P	260.136	0.86	Carbohydrates And Its Derivatives	Carbohydrates And Its Derivatives	糖类及其衍生物	糖类及其衍生物	"643-13-0"	HMDB0304311	C00085		12590000	15990000	10180000	18050000	13610000	12900000	14900000	21760000	10710000	14550000	11270000	12420000	9782000	9300000	7397000	7573000	11680000	15770000	10480000
Com_848_neg	D-Galactonic acid	D-半乳糖酸	C6H12O7	196.155	0.92	Organic Acid And Its Derivatives	Organic Acid And Its Derivatives	有机酸及其衍生物	有机酸及其衍生物	"13382-27-9"	HMDB0253886	C00880		1293000	1090000	837300	1467000	4404000	3852000	8324000	4699000	1014000	969900	1178000	1173000	2428000	5155000	3780000	4300000	2585000	2343000	2611000
Com_849_neg	D-Glucarate	葡萄糖二酸	C6H10O8	210.139	0.82	Carbohydrates And Its Derivatives	Carbohydrates And Its Derivatives	糖类及其衍生物	糖类及其衍生物	"87-73-0"	HMDB0000663	C00818		510600	586200	358100	592600	1276000	1083000	1157000	1114000	445600	367600	467600	361800	410700	710000	605000	705000	1101000	939400	981400
Com_850_neg	D-Gluconic acid	D-葡萄糖酸	C6H12O7	196.155	0.91	Carbohydrates And Its Derivatives	Carbohydrates And Its Derivatives	糖类及其衍生物	糖类及其衍生物	"526-95-4"	HMDB0303730	C00257		2090000	1774000	1362000	2285000	6938000	6664000	6940000	7287000	1580000	1579000	1783000	1741000	6745000	8511000	7600000	7537000	4445000	3799000	3992000
Com_852_neg	D-Histidine	D-组氨酸	C6H9N3O2	155.155	0.81	Amino Acid And Its Derivatives	Amino Acid And Its Derivatives	氨基酸及其衍生物	氨基酸及其衍生物	"351-50-8"		C06419		165600	132000	88340	106600	1056000	970500	1066000	723900	179700	100700	147600	130600	1150000	1431000	1117000	1459000	672900	565000	688900
Com_854_neg	Dl-Glutamic acid	DL-谷氨酸	C5H9NO4	147.129	0.87	Amino Acid And Its Derivatives	Amino Acid And Its Derivatives	氨基酸及其衍生物	氨基酸及其衍生物	"617-65-2"	HMDB0060475	C00302		712400	492900	775200	638900	2176000	2028000	4184000	1947000	671300	457400	244900	488200	984800	1644000	1321000	1435000	997800	1098000	1042000
Com_855_neg	DL-o-Tyrosine	DL-O-酪氨酸	C9H11NO3	181.189	1.81	Amino Acid And Its Derivatives	Amino Acid And Its Derivatives	氨基酸及其衍生物	氨基酸及其衍生物	"2370-61-8"	HMDB0006050			3513000	3484000	2595000	3333000	3447000	3230000	4417000	3629000	3132000	2651000	3071000	2689000	2916000	3099000	3254000	3216000	3393000	3345000	3234000
Com_856_neg	Dl-Tryptophan	DL-色氨酸	C11H12N2O2	204.225	4.91	Amino Acid And Its Derivatives	Amino Acid And Its Derivatives	氨基酸及其衍生物	氨基酸及其衍生物	"54-12-6"	HMDB0030396	C00806		549200	524700	429500	633600	8077000	8149000	7608000	7531000	639300	633700	705000	720600	9984000	12250000	11100000	10850000	4891000	5135000	4846000
Com_857_neg	D-Ribose-5-phosphate	D-核糖-5-磷酸	C5H11O8P	230.11	0.89	Carbohydrates And Its Derivatives	Carbohydrates And Its Derivatives	糖类及其衍生物	糖类及其衍生物	"207671-46-3"				886700	1807000	1419000	2014000	3461000	3062000	3521000	3051000	1380000	1093000	1570000	1960000	3119000	2062000	3708000	3833000	2151000	2650000	2529000
Com_858_neg	D-Ribulose 1,5-bisphosphate	1,5-二磷酸-D-核酮糖	C5H12O11P2	310.09	10.95	Carbohydrates And Its Derivatives	Carbohydrates And Its Derivatives	糖类及其衍生物	糖类及其衍生物	"14689-84-0"	HMDB0244230			238700	213300	162800	182500	93650	91590	117900	90250	231900	209300	153300	147000	69670	71030	76200	70750	132200	108800	117900
Com_859_neg	D-Xylulose 5-phosphate	D-木酮糖-5-磷酸	C5H11O8P	230.11	0.9	Carbohydrates And Its Derivatives	Carbohydrates And Its Derivatives	糖类及其衍生物	糖类及其衍生物	"4212-65-1"	HMDB0000868	C00231		90900	91780	72340	125100	57860	59110	86170	67200	101800	80890	90790	80250	40880	52420	69887	66090	99720	94830	85090
Com_860_neg	Glutaric Acid	戊二酸	C5H8O4	132.115	0.7	Organic Acid And Its Derivatives	Organic Acid And Its Derivatives	有机酸及其衍生物	有机酸及其衍生物	"110-94-1"	HMDB0000661	C00489		4456000	4735000	4954000	5890000	6833000	6286000	7861000	6750000	5941000	7305000	8035000	7731000	7363000	7087000	7300000	7612000	7250000	6900000	7907000
Com_861_neg	L-Cysteinesulfinic acid	L-半胱亚磺酸	C3H7NO4S	153.16	0.88	Organic Acid And Its Derivatives	Organic Acid And Its Derivatives	有机酸及其衍生物	有机酸及其衍生物	"1115-65-7"	HMDB0000996	C00606		6440	2767	4601	9871	20090	12570	41860	15680	7567	11586	7647	15630	16110	31760	20650	26580	13720	15460	5349
Com_862_neg	Lysope 16:0	溶血卵磷脂酰乙醇胺16:0	C21H44NO7P	453.55	12.48	Lipids	Glycerophospholipids	脂质	甘油磷脂	"53862-35-4"				95610	63950	92080	26970	267100	152800	38640	184900	118200	61720	42810	72310	377100	494900	10780	690800	82910	80220	73910
Com_864_neg	Lysope 18:1	溶血卵磷脂酰乙醇胺18:1	C23H46NO7P	479.588	12.81	Lipids	Glycerophospholipids	脂质	甘油磷脂					19760	16170	19490	10660	50420	32480	5164	20850	20610	16900	13250	20130	52420	75420	7236	64980	9348	11830	8444
Com_865_neg	N-Acetylalanine	N-乙酰-L-丙氨酸	C5H9NO3	131.13	2.15	Amino Acid And Its Derivatives	Amino Acid And Its Derivatives	氨基酸及其衍生物	氨基酸及其衍生物	"97-69-8"	HMDB0255053			1024000	850300	542200	902900	472500	497700	592100	527400	651400	463300	533700	469400	408500	518400	660800	516400	612100	588200	561000
Com_866_neg	N-Acetyl-Asp-Glu	N-乙酰-天冬氨酸-谷氨酸	C11H16N2O8	304.253	2.02	Amino Acid And Its Derivatives	Amino Acid And Its Derivatives	氨基酸及其衍生物	氨基酸及其衍生物	"3106-85-2"	HMDB0001067	C12270		13630	16430	15400	14380	41200	116300	85830	90050	19170	9809	8956	6676	117600	138100	154723	146000	44150	48140	54660
Com_867_neg	N-Acetyl-D-glucosamine 6-phosphate	6-磷酸-N-乙酰-D-氨基葡萄糖	C8H16NO9P	301.188	1.81	Carbohydrates And Its Derivatives	Carbohydrates And Its Derivatives	糖类及其衍生物	糖类及其衍生物		HMDB0001062	C00357		54770	40388	37107	61380	72450	67130	67380	76030	34360	34730	42980	38950	50312	62070	59214	55720	43180	48240	56890
Com_868_neg	N-Acetylphenylalanine	N-乙酰苯丙氨酸	C11H13NO3	207.226	6.82	Amino Acid And Its Derivatives	Amino Acid And Its Derivatives	氨基酸及其衍生物	氨基酸及其衍生物	"2018-61-3"	HMDB0255056			1939000	2150000	1559000	2443000	6781000	7688000	7665000	7015000	1193000	1725000	1715000	1367000	9926000	17680000	13890000	11470000	5735000	5810000	5508000
Com_869_neg	Thymidine 5'-diphosphate	胸苷-5’-二磷酸	C10H16N2O11P2	402.19	0.69	Nucleotide And Its Derivates	Nucleotide And Its Derivates	核苷酸及其衍生物	核苷酸及其衍生物		HMDB0001274	C00363		24990	23330	24460	29210	32280	27200	31560	26850	29200	27580	21900	25860	26920	30110	16140	28470	24930	19880	21250
Com_870_neg	Cytidine 5'-diphosphate	2'-脱氧胞苷-5'-二磷酸	C9H15N3O11P2	403.176	0.99	Nucleotide And Its Derivates	Nucleotide And Its Derivates	核苷酸及其衍生物	核苷酸及其衍生物	"63-38-7"	HMDB0001546	C00112		9986	5809	5822	9439	10650	8725	9964	9916	8998	4544	4489	12100	9528	10320	8804	5478	6602	10310	9706
Com_871_neg	Indolelactic acid	3-吲哚乳酸	C11H11NO3	205.21	6.93	Organoheterocyclic compounds	Indole And Its Derivatives	有机杂环化合物	吲哚及其衍生物	"1821-52-9"	HMDB0000671	C02043		12299	10089	7199	13474	10850	12230	14640	12520	4260	12721	9943	8409	18940	37520	22930	30280	9456	13360	10800
Com_873_neg	D-threo-Isocitric acid	D-苏氨酸-异柠檬酸	C6H8O7	192.124	1.41	Organic Acid And Its Derivatives	Organic Acid And Its Derivatives	有机酸及其衍生物	有机酸及其衍生物	"6061-97-8"	HMDB0001874	C00451		45150000	42150000	36750000	57080000	17390000	18830000	27970000	18980000	62140000	79620000	71280000	81990000	26290000	17210000	27170000	13630000	50700000	53180000	47650000
Com_874_neg	L-Homoserine	L-高丝氨酸	C4H9NO3	119.119	1.9	Amino Acid And Its Derivatives	Amino Acid And Its Derivatives	氨基酸及其衍生物	氨基酸及其衍生物	"672-15-1"	HMDB0000719	C00263		23240	17670	20730	28850	68040	64030	71000	61130	23850	34100	34650	34570	61070	61170	82910	56680	44880	57530	48770
Com_875_neg	Orotidine	乳清苷	C10H12N2O8	288.211	1	Nucleotide And Its Derivates	Nucleotide And Its Derivates	核苷酸及其衍生物	核苷酸及其衍生物	"314-50-1"	HMDB0000788	C01103		24780	42540	35400	35120	43900	37790	51000	64220	22880	47040	41340	28740	69490	75470	101500	78810	29130	50180	38420
Com_876_neg	dADP	2'-脱氧腺苷-5'-二磷酸	C10H15N5O9P2	411.202	0.75	Nucleotide And Its Derivates	Nucleotide And Its Derivates	核苷酸及其衍生物	核苷酸及其衍生物	"2793-06-8"	HMDB0001508	C00206		18310	6777	11640	13340	9415	4448	9852	13160	12180	15550	15740	14960	15620	13350	5022	11870	12980	5144	7831
Com_877_neg	4-Hydroxy-L-Glutamic Acid	4-羟基-L-谷氨酸	C5H9NO5	163.13	18.53	Amino Acid And Its Derivatives	Amino Acid And Its Derivatives	氨基酸及其衍生物	氨基酸及其衍生物	"2485-33-8"	HMDB0002273	C05947		39920	43930	46940	44240	45670	43060	40800	50680	50410	47980	48900	46580	54950	46090	13210	19260	42170	35880	39220
Com_878_neg	D-Arabinose-5-phosphate	D-阿拉伯糖-5-磷酸酯	C5H11O8P	230.11	0.9	Carbohydrates And Its Derivatives	Carbohydrates And Its Derivatives	糖类及其衍生物	糖类及其衍生物	"13137-52-5"	HMDB0011734	C01112		153400	103200	74210	110800	84990	51260	95460	58570	113300	73510	101000	95790	59470	64020	76350	67110	108400	97590	118800
Com_879_neg	2-Deoxyribose 5-phosphate	2-脱氧核糖-5-磷酸	C5H11O7P	214.1	0.82	Carbohydrates And Its Derivatives	Carbohydrates And Its Derivatives	糖类及其衍生物	糖类及其衍生物	"7685-50-9"	HMDB0001031	C00673		1575000	1162000	605600	1434000	989900	2371000	1900000	1785000	268200	1250000	730600	1212000	1566000	1003000	3466000	715500	800100	1145000	1172000
Com_880_neg	dUMP	脱氧尿苷酸	C9H13N2O8P	308.182	0.92	Nucleotide And Its Derivates	Nucleotide And Its Derivates	核苷酸及其衍生物	核苷酸及其衍生物	"964-26-1"	HMDB0001409	C00365		37030	15530	8331	25070	37800	33910	54260	18190	7933	5498	9279	5059	9888	31330	49500	27500	28170	21560	23490
Com_881_neg	alpha-D-Galactose 1-phosphate	α-D-半乳糖-1-磷酸	C6H13O9P	260.136	0.87	Carbohydrates And Its Derivatives	Carbohydrates And Its Derivatives	糖类及其衍生物	糖类及其衍生物	"2255-14-3"	HMDB0000645	C00446		1029000	714400	538200	942100	493300	511200	962700	536100	624100	402700	604400	469900	249500	265500	249400	295500	640400	594800	635600
Com_882_neg	Ribose-1-phosphate	核糖-1-磷酸	C5H11O8P	230.11	0.9	Carbohydrates And Its Derivatives	Carbohydrates And Its Derivatives	糖类及其衍生物	糖类及其衍生物	"14075-00-4"	HMDB0001489	C00620		124500	81110	60790	107300	52110	59230	80410	37430	96010	43200	84920	77050	44240	63270	58850	45530	75000	79690	73450
Com_883_neg	s7p	7-磷酸景天庚糖	C7H13BaO10P	425.473	0.87	Carbohydrates And Its Derivatives	Carbohydrates And Its Derivatives	糖类及其衍生物	糖类及其衍生物	"2646-35-7"	HMDB0258206	C05382		1425000	976200	1086000	541700	554100	876600	452800	569900	386100	779300	560200	471300	479500	565300	673000	900200	569700	648800	1094000
Com_884_neg	UDP	尿苷-5'-二磷酸	C9H14N2O12P2	404.16	0.7	Nucleotide And Its Derivates	Nucleotide And Its Derivates	核苷酸及其衍生物	核苷酸及其衍生物	"58-98-0"	HMDB0000295	C00015		11200000	12780000	12900000	13390000	15110000	16620000	18250000	15780000	13670000	17980000	16250000	15210000	16230000	17960000	22450000	17580000	15280000	13800000	14040000
Com_885_neg	Uridine 5'-Diphospho-N-Acetylgalactosamine	尿苷-5'-二磷酸-N-乙酰基氨基半乳糖	C17H27N3O17P2	607.354	1	Nucleotide And Its Derivates	Nucleotide And Its Derivates	核苷酸及其衍生物	核苷酸及其衍生物	"7277-98-7"	HMDB0000304			18629	15420	14540	34380	39490	22160	21090	11910	18800	16060	12860	54560	134300	203200	184200	111900	43570	40740	30930
Com_886_neg	UDP-galactose	UDP-半乳糖	C15H24N2O17P2	566.3	0.92	Nucleotide And Its Derivates	Nucleotide And Its Derivates	核苷酸及其衍生物	核苷酸及其衍生物	"2956-16-3"	HMDB0012305	C00052		30950	192600	56090	277300	206300	133000	165100	87320	163100	179400	177700	936000	808200	968000	857100	394100	220600	254200	218600
Com_887_neg	UDP-D-glucuronate	UDP-D-葡萄糖醛酸	C15H22N2O18P2	580.285	0.94	Nucleotide And Its Derivates	Nucleotide And Its Derivates	核苷酸及其衍生物	核苷酸及其衍生物	"2616-64-0"	HMDB0000935	C00167		16680	39380	15580	28480	22640	17140	28610	15650	44560	38110	47140	83040	20860	51360	90160	27630	24310	28070	25500
Com_888_neg	Capric acid	正癸酸	C10H20O2	172.265	2.16	Lipids	Fatty Acyls	脂质	脂肪酰类	"334-48-5"	HMDB0000511	C01571	LMFA01010010	136800	199300	167900	158600	236600	206200	254000	197800	181300	202200	205300	182200	200910	241800	250300	244900	170100	135100	212500
Com_890_neg	Phlorizin	根皮苷	C21H24O10	436.41	7.24	Flavonoids	Chalcones and dihydrochalcones	类黄酮	查尔酮和二氢查尔酮	"60-81-1"	HMDB0036634	C01604		26640	19190	103500	54100	26370	42120	39760	30010	17920	29600	15270	68230	32790	52950	52430	52430	35090	27540	23640
Com_891_neg	Danshensu	丹参素	C9H10O5	198.17	4.44	Phenolic acids	Phenolic acids	酚酸类	酚酸类	"23028-17-3"	HMDB0003503	C01207		20220	23770	24990	31280	40820	33350	43950	42810	26360	25110	30890	20050	38200	47980	48620	43700	29240	31170	19450
Com_892_neg	(20S)-Protopanaxatriol	原人参三醇	C30H52O4	476.73	11.78	Terpenoids	Triterpenoids	萜类	三萜	"34080-08-5"				1380	1948	1982	5555	4724	5445	6764	1752	862	968	1265	1169	5097	1747	1035	1476	4288	5122	1201
Com_893_neg	Picroside II	胡黄连苷 II	C23H28O13	512.46	6.63	Phenolic acids	Cinnamic acids and derivatives	酚酸类	肉桂酸及其衍生物	"39012-20-9"				6435	10650	8446	5963	36410	16830	32330	31310	9852	10200	5736	6357	11870	10320	50960	24460	12120	16960	14040
Com_894_neg	Ligustrazine	川芎嗪	C8H12N2	136.197	0.88	Alkaloids and derivatives	Pyrazines Alkaloids	生物碱及其衍生物	吡嗪类生物碱	"1124-11-4"	HMDB0036584			143700	139100	168200	189100	210000	180300	155300	196200	197300	187600	190700	215500	179000	161100	160900	150300	138900	143100	151200
Com_895_neg	Methyl 4-hydroxycinnamate	4-羟基肉桂酸甲酯	C10H10O3	178.18	8.76	Phenolic acids	Cinnamic acids and derivatives	酚酸类	肉桂酸及其衍生物	"19367-38-5"				10840	13990	13570	16030	19270	9090	22250	21500	10050	13000	12660	8665	12610	10600	15290	9698	13900	9628	14860
Com_896_neg	Vanillyl Alcohol	香草醇	C8H10O3	154.16	5.27	Alcohols and polyols	Alcohols and polyols	醇类及其多元醇	醇类及其多元醇	"498-00-0"	HMDB0032012	C06317		68900	36500	54070	79610	46330	84130	73420	125200	26210	76210	43390	56310	58790	58550	83590	71000	52620	50120	52040
Com_897_neg	L-Rhamnose	L-鼠李糖	C6H12O5	164.16	0.98	Carbohydrates And Its Derivatives	Carbohydrates And Its Derivatives	糖类及其衍生物	糖类及其衍生物	"3615-41-6"	HMDB0000849	C00507		2725000	2408000	1781000	2519000	2732000	2973000	3313000	2587000	2517000	1962000	2285000	1834000	2187000	2604000	7153000	2253000	2902000	2801000	2700000
Com_898_neg	7beta-Hydroxylathyrol	7-羟基千金子二萜醇	C20H30O5	350.45	9.6	Terpenoids	Diterpenoids	萜类	二萜	"34208-98-5"				13630	13500	10520	17320	18460	26250	21450	19750	18280	16820	11170	11450	15440	10320	12800	10550	12480	9287	9787
Com_899_neg	Lathyrol	千金子二萜醇	C20H30O4	334.45	11.17	Terpenoids	Diterpenoids	萜类	二萜	"34420-19-4"		C09125		23850	23230	27320	26890	36490	45630	32870	36150	27430	22290	31510	33900	42650	43940	68340	60640	28100	25960	25940
Com_900_neg	Liquiritin	甘草苷	C21H22O9	418.39	6.98	Flavonoids	Flavanones	类黄酮	黄烷酮	"551-15-5"	HMDB0029520	C16989	LMPK12140021	9778	3755	3549	6279	3225	3497	2554	4327	4059	2502	6977	4558	5627	4013	2213	6215	4059	3929	3451
Com_901_neg	D-Panthotenate	D-泛酸	C9H17NO5	219.235	4.59	Amino Acid And Its Derivatives	Amino Acid And Its Derivatives	氨基酸及其衍生物	氨基酸及其衍生物	"79-83-4"	HMDB0000210	C00864		4722000	5126000	4093000	6221000	8448000	9730000	9735000	8777000	5680000	4142000	6282000	4003000	8316000	10970000	17990000	10190000	6790000	6590000	5886000
Com_902_neg	Oxyresveratrol	氧化白藜芦醇	C14H12O4	244.24	6.97	Phenylpropanoids and polyketides	Stilbenes	苯丙素和聚酮化合物	芪类	"29700-22-9"		C10273	LMPK13090011	1474000	1069000	811500	1576000	640100	669300	1069000	784800	743200	732700	801000	662200	569900	337200	438900	606800	990000	830700	838900
Com_903_neg	Thymoquinone	百里醌	C10H12O2	164.2	8.68	Organooxygen compounds	Ketones	有机氧化合物	酮类	"490-91-5"	HMDB0034732			8319	8415	6806	7992	9045	5574	6214	3331	4826	5434	4608	4546	3443	5115	3012	3668	7033	6955	2381
Com_904_neg	2,4-Dihydroxyacetophenone	2,4-二羟基苯乙酮	C8H8O3	152.15	8.14	Organoheterocyclic compounds	Ketones	有机杂环化合物	酮类	"89-84-9"	HMDB0029659	C03663		5170	3486	5836	2790	4887	4999	14120	5024	4255	6455	2911	5959	3901	3933	12940	14720	8539	9635	4513
Com_905_neg	Melibiose	蜜二糖	C12H22O11	342.3	0.96	Carbohydrates And Its Derivatives	Carbohydrates And Its Derivatives	糖类及其衍生物	糖类及其衍生物	"585-99-9"	HMDB0000048	C05402		1621380	1325000	1487000	2073000	34340000	41170000	38080000	38940000	5419836	5510458	6608875	5840000	53580000	49020000	47240000	43720000	20510000	17540000	17710000
Com_906_neg	Xanthoxyline	花椒油素	C10H12O4	196.2	10.97	Organooxygen compounds	Ketones	有机氧化合物	酮类	"90-24-4"	HMDB0029645	C10726		19960	21350	20910	20870	20220	18110	23450	19820	23790	19480	19480	18680	22170	17200	21890	23670	20980	23740	15680
Com_907_neg	Methyl syringate	丁香酸甲酯	C10H12O5	212.2	8.45	Organic Acid And Its Derivatives	Benzoic Acid And Its Derivatives	有机酸及其衍生物	苯甲酸及其衍生物	"884-35-5"	HMDB0254615			16370	16470	15200	20030	25050	27250	27750	26870	17640	17970	14680	16290	31040	31820	32000	35370	22130	20310	18690
Com_908_neg	5-Acetylsalicylic acid	5-乙酰基水杨酸	C9H8O4	180.16	7.52	Organic Acid And Its Derivatives	Organic Acid And Its Derivatives	有机酸及其衍生物	有机酸及其衍生物	"13110-96-8"				349600	291700	220900	338000	192800	113000	148670	197200	273200	221233	237700	223177	158700	106800	111750	84650	232000	149600	167100
Com_909_neg	1-Naphthyl acetate	乙酸-1-萘酯	C12H10O2	186.21	6.99	Benzene and substituted derivatives	Benzene and substituted derivatives	苯及其取代衍生物	苯及其取代衍生物	"830-81-9"	HMDB0243958			314800	264300	414400	473900	2801000	2034000	1487000	1329000	344600	526100	542000	628400	1168000	1366000	1312000	2255000	1048000	1231000	946200
Com_910_neg	Maltose	麦芽糖	C12H22O11	342.3	1.01	Carbohydrates And Its Derivatives	Carbohydrates And Its Derivatives	糖类及其衍生物	糖类及其衍生物	"69-79-4"	HMDB0246552	C00208		69200	68800	68100	69400	1575000	1429000	1874000	1445000	40280	54740	71240	95630	1953000	1705000	2211000	1993000	785400	683800	824700
Com_911_neg	Antiarol	3,4,5-三甲氧基苯酚	C9H12O4	184.19	6.88	Phenols And Its Derivatives	Phenols And Its Derivatives	酚类及其衍生物	酚类及其衍生物	"642-71-7"		C10765		4061	3719	4550	5117	5054	4621	4485	3288	4712	6486	2806	4818	6962	8198	8860	10150	7069	4464	1998
Com_912_neg	Cedrol	柏木脑	C15H26O	222.37	10.67	Terpenoids	Sesquiterpenoids	萜类	倍半萜	"77-53-2"	HMDB0303492	C09631	LMPR0103690007	66980	84770	67900	68870	70890	66070	69180	68730	64090	70610	78710	59200	68100	81930	78750	67080	72070	59230	59070
Com_913_neg	alpha-Arbutin	α-熊果苷	C12H16O7	272.25	2.33	Carbohydrates And Its Derivatives	Carbohydrates And Its Derivatives	糖类及其衍生物	糖类及其衍生物	"84380-01-8"		C12079		54800	59240	53290	47660	129400	124800	156000	114500	43668	48940	50250	52270	114700	102700	110900	126700	72540	60660	65440
Com_914_neg	Isovanillic acid	异香草酸	C8H8O4	168.15	6.1	Organic Acid And Its Derivatives	Benzoic Acid And Its Derivatives	有机酸及其衍生物	苯甲酸及其衍生物	"645-08-9"	HMDB0060003			94690	47780	41200	64540	124400	133800	157600	148000	24240	43560	51470	48970	47430	66950	57800	52470	69900	73440	67280
Com_915_neg	Fructose	果糖	C6H12O6	180.16	0.92	Carbohydrates And Its Derivatives	Carbohydrates And Its Derivatives	糖类及其衍生物	糖类及其衍生物	"57-48-7"	HMDB0000660	C01496		122300	133500	99750	110900	489900	387200	484800	422800	112800	106000	102500	114100	313600	372600	343200	335800	225500	378800	431400
Com_916_neg	Stachyose	水苏糖	C24H42O21	666.578	0.93	Carbohydrates And Its Derivatives	Carbohydrates And Its Derivatives	糖类及其衍生物	糖类及其衍生物	"470-55-3"	HMDB0003553	C01613		3991	3152	5856	4750	36790	44170	52740	32850	7014	7204	4509	5150	56900	49880	43800	51200	27830	29600	19920
Com_917_neg	Nerolidol	橙花叔醇	C15H26O	222.37	10.74	Terpenoids	Sesquiterpenoids	萜类	倍半萜	"7212-44-4"	HMDB0035662	C09704	LMPR0103010005	197900	192900	194600	182100	166800	192600	186400	188400	183300	188000	208400	191000	186200	196200	170200	195200	180500	181600	147900
Com_918_neg	4-Hydroxypropiophenone	4-羟基苯丙酮	C9H10O2	150.175	7.9	Organoheterocyclic compounds	Ketones	有机杂环化合物	酮类	"70-70-2"				58590	60970	58690	62680	21650	16190	38240	32310	48500	81450	82810	58290	21100	20240	18560	20720	34990	36030	41420
Com_919_neg	3-Hydroxycinnamic acid	3-羟基肉桂酸	C9H8O3	164.16	6.98	Phenolic acids	Cinnamic acids and derivatives	酚酸类	肉桂酸及其衍生物	"14755-02-3"	HMDB0001713	C12621		1972000	1646000	1317000	1629000	1739000	1328000	2980000	3203000	386900	870250	229300	915500	1071530	876680	1239640	1299160	1242000	1123000	1041000
Com_920_neg	Diallyl sulfide	二烯丙基硫醚	C6H10S	114.21	18.46	Organosulfur compounds	Organosulfur compounds	有机硫化合物	有机硫化合物	"592-88-1"	HMDB0036491	C08370		7762000	7718000	7669000	7839000	7740000	7522000	7633000	7500000	7539000	7519000	7726000	7387000	7367000	7568000	9538000	7601000	7584000	7670000	7657000
Com_921_neg	Cinnamyl acetate	乙酸桂酯	C11H12O2	176.21	0.89	Benzene and substituted derivatives	Benzene and substituted derivatives	苯及其取代衍生物	苯及其取代衍生物	"103-54-8"	HMDB0029699	C12299		82540	119000	111600	114500	123500	131000	121000	107100	171800	278900	159300	147600	133300	149700	127400	97180	109500	100400	106400
Com_922_neg	(-)-alpha-Pinene	左旋-alpha-蒎烯	C10H16	136.23	18.287	Terpenoids	Monoterpenoids	萜类	单萜	"7785-26-4"	HMDB0035658	C06308		393200	389800	384300	378800	437100	411700	414000	409500	400000	368700	367800	365400	399000	391300	401600	411700	418200	412100	403800
Com_923_neg	Gamma-Linolenic Acid	γ-亚麻酸	C18H30O2	278.43	14.62	Lipids	Fatty Acyls	脂质	脂肪酰类	"506-26-3"	HMDB0003073	C06426	LMFA01030141	7129	9907	8759	6175	12230	18730	15507	14767	12900	9790	8739	12280	13760	17610	12699	17270	5232	6451	13250
Com_924_neg	2,6-Dihydroxybenzoic acid	2,6-二羟基苯甲酸	C7H6O4	154.12	6.13	Organic Acid And Its Derivatives	Benzoic Acid And Its Derivatives	有机酸及其衍生物	苯甲酸及其衍生物	"303-07-1"	HMDB0013676			342100	229400	220500	337900	657700	777000	1114000	641800	317500	487700	338000	370900	562900	488100	544000	584900	480600	458600	463000
Com_925_neg	1,11-Undecanedicarboxylic acid	1,11-十一烷二羧酸	C13H24O4	244.33	10.093	Organic Acid And Its Derivatives	Organic Acid And Its Derivatives	有机酸及其衍生物	有机酸及其衍生物	"505-52-2"	HMDB0002327		LMFA01170014	231000	231300	229900	210200	210800	213000	216800	212700	214700	217500	209100	237300	228900	213000	210500	224300	211000	220100	202600
Com_926_neg	3-Furoic acid	3-糠酸	C5H4O3	112.08	5.567	Organoheterocyclic compounds	Organoheterocyclic compounds	有机杂环化合物	有机杂环化合物	"488-93-7"	HMDB0000444			42350	47300	50150	56700	37280	48320	50300	47220	27100	38310	32070	32290	61090	72570	69600	47520	49200	60330	43730
Com_927_neg	Hexadecanedioic acid	十六碳二酸	C16H30O4	286.41	11.908	Lipids	Fatty Acyls	脂质	脂肪酰类	"505-54-4"	HMDB0000672	C19615	LMFA01170022	48020	41150	35870	46010	56560	53610	48810	50990	52260	41630	43520	44000	38230	47360	50840	49690	45060	37840	39350
Com_928_neg	Maltotriose	麦芽三糖	C18H32O16	504.44	0.94	Carbohydrates And Its Derivatives	Carbohydrates And Its Derivatives	糖类及其衍生物	糖类及其衍生物	"1109-28-0"	HMDB0001262	C01835		4075	2701	6626	3117	15770	13070	22750	18560	5864	9012	8107	7283	19780	18586	20730	27030	12870	12590	8663
Com_929_neg	Glycolic acid	乙醇酸	C2H4O3	76.05	0.99	Organic Acid And Its Derivatives	Organic Acid And Its Derivatives	有机酸及其衍生物	有机酸及其衍生物	"79-14-1"	HMDB0000115	C00160		141500	145700	144600	182000	277100	273400	371100	272100	173900	180100	101800	196800	275300	305600	366100	266300	266500	217400	233600
Com_930_neg	Catechol	邻苯二酚	C6H6O2	110.11	5.29	Phenols And Its Derivatives	Phenols And Its Derivatives	酚类及其衍生物	酚类及其衍生物	"120-80-9"	HMDB0000957	C00090		26220	18630	41120	29560	50830	42710	73720	37970	11140	23070	9903	15650	25770	14580	22810	23670	23820	26090	28500
Com_931_neg	4-Ethylphenol	4-乙基苯酚	C8H10O	122.16	7.42	Phenols And Its Derivatives	Phenols And Its Derivatives	酚类及其衍生物	酚类及其衍生物	"123-07-9"	HMDB0029306	C13637		37090000	36540000	41650000	41710000	46380000	49520000	58480000	51890000	31710000	29190000	29400000	31420000	38850000	32390000	31390000	40010000	42490000	40900000	39540000
Com_932_neg	2-Acetylpyrazine	2-乙酰基吡嗪	C6H6N2O	122.12	7.4	Organoheterocyclic compounds	Ketones	有机杂环化合物	酮类	"22047-25-2"	HMDB0031861			41270000	40860000	45760000	46620000	50730000	52710000	64780000	56360000	34260000	31430000	33570000	34110000	42870000	36900000	46680000	44030000	46540000	46350000	45910000
Com_933_neg	3,4-Dihydroxyhydrocinnamic acid	3,4-二羟基苯基丙酸	C9H10O4	182.17	5.64	Phenylpropanoids and polyketides	Phenylpropanoic acids	苯丙素和聚酮化合物	苯丙酸类	"1078-61-1"	HMDB0000423	C10447		290700	574800	401600	417300	303400	400500	526900	453100	291300	572000	365000	785400	523300	322100	376800	300300	321400	401800	506700
Com_934_neg	Calycosin	毛异黄酮	C16H12O5	284.263	8.18	Flavonoids	Isoflavonoids	类黄酮	异黄酮	"20575-57-9"	HMDB0249566	C01562	LMPK12050056	26442	27258	28970	28289	298300	235800	297990	286590	28381	31655	44200	30717	207400	122400	268200	298100	28190	37870	35710
Com_935_neg	Shogaol	姜烯酚	C17H24O3	276.371	12.09	Phenols And Its Derivatives	Phenols And Its Derivatives	酚类及其衍生物	酚类及其衍生物	"555-66-8"		C10494		640100	657000	626900	631700	650500	647300	637800	626000	635700	645800	632500	608300	656100	647100	639900	686800	598400	564000	540200
Com_936_neg	Arabinose	阿拉伯糖	C5H10O5	150.13	0.9	Carbohydrates And Its Derivatives	Carbohydrates And Its Derivatives	糖类及其衍生物	糖类及其衍生物	"5328-37-0"	HMDB0000646	C02479		2291000	4773000	5076000	5145000	9227000	10600000	11050000	9499000	4456000	4904000	3931000	4532000	11480000	14020000	13090000	15170000	8367000	10040000	8150000
Com_937_neg	Madecassic acid	羟基积雪草酸	C6H12O5	164.156	0.99	Terpenoids	Triterpenoids	萜类	三萜	"18449-41-7"	HMDB0036670			2267000	1960000	1751000	2345000	2188000	2742000	2858000	2215000	1951000	1687000	1887000	1960000	1771000	2129000	1905000	1949000	2464000	2544000	2377000
Com_938_neg	Hastatoside	戟叶马鞭草苷	C17H24O11	404.366	5.74	Terpenoids	Monoterpenoids	萜类	单萜	"50816-24-5"	HMDB0301945			3470	5955	5799	6271	6230	6070	8914	10440	4823	8062	6081	5796	4177	13250	9415	3726	4277	5238	4187
Com_939_neg	Artemisic acid	青蒿酸	C15H22O2	234.334	13.19	Terpenoids	Sesquiterpenoids	萜类	倍半萜	"80286-58-4"		C20309		3290000	3087000	2886000	2885000	3093000	3026000	3116000	3184000	3044000	3225000	3157000	2942000	3195000	2906000	3098000	3071000	3133000	2943000	2693000
Com_940_neg	Plantamajoside	大车前苷	C29H36O16	640.587	6.35	Phenolic acids	Cinnamic acids and derivatives	酚酸类	肉桂酸及其衍生物	"104777-68-6"	HMDB0256632	C10485		15930	17270	18580	15415	27830	40340	30410	27870	17992	18648	34130	20713	18900	50670	98390	56170	11760	13290	9981
Com_941_neg	Manninotriose	甘露三糖	C18H32O16	504.437	0.9	Lipids	Fatty Acyls	脂质	脂肪酰类	"13382-86-0"	HMDB0247628	C05404		15050	15720	23620	12440	14520	12670	19660	16180	16760	18400	16740	22990	15510	26080	41970	21250	15050	20750	14520
Com_942_neg	Orientin	荭草苷	C21H20O11	448.377	6.25	Flavonoids	Flavones and Flavonols	类黄酮	黄酮和黄酮醇	"28608-75-5"	HMDB0030614	C10114	LMPK12110470	67390	73720	60330	111700	99350	85390	106900	90700	49520	78310	88000	85680	80770	76390	79400	75380	78390	73130	64940
Com_943_neg	Chicoric acid	菊苣酸	C22H18O12	474.371	5.57	Organic Acid And Its Derivatives	Organic Acid And Its Derivatives	有机酸及其衍生物	有机酸及其衍生物	"70831-56-0"	HMDB0002375	C10437		6744	8200	8897	7650	18180	27010	37010	23940	4409	5706	5628	5653	33920	50000	47570	36280	11720	15240	19740
Com_944_neg	Forsythoside B	连翘脂苷B	C34H44O19	756.702	6.3	Phenolic acids	Cinnamic acids and derivatives	酚酸类	肉桂酸及其衍生物	"81525-13-5"	HMDB0252461			45420	29150	23780	52570	90720	100100	137800	97560	27850	72920	32020	100900	53470	62490	151200	93390	77220	59870	60700
Com_945_neg	(+)-Dipentene	(+)-柠檬烯	C10H16	136.234	18.28	Terpenoids	Monoterpenoids	萜类	单萜	"5989-27-5"	HMDB0003375	C06099		207600	209100	211200	203800	220000	229100	218300	233100	212000	200300	204900	209000	221600	216500	226100	214200	212100	213700	208700
Com_946_neg	1-Indanone	1-茚酮	C9H8O	132.16	18.28	Organoheterocyclic compounds	Pyridines and derivatives	有机杂环化合物	吡啶及其衍生物	"83-33-0"	HMDB0059602	C01504		3683000	3823000	3828000	3970000	3728000	3600000	3704000	3753000	3851000	3714000	3921000	3746000	3616000	3532000	3099000	3169000	3680000	3723000	3697000
Com_947_neg	4-Hydroxyquinazoline	4-羟基喹唑啉	C8H6N2O	146.146	5.54	Organoheterocyclic compounds	Organoheterocyclic compounds	有机杂环化合物	有机杂环化合物	"491-36-1"	HMDB0246465			56190	67350	31910	67550	51730	66130	77450	72260	22480	23110	29480	13510	36670	33000	42000	44830	38490	34840	59030
Com_948_neg	6-Hydroxycoumarin	6-羟基香豆素	C9H6O3	162.142	6.486	Phenylpropanoids and polyketides	Coumarins and derivatives	苯丙素和聚酮化合物	香豆素及其衍生物	"6093-68-1"				99750	74150	95540	51810	64020	157800	75200	51060	40040	65800	44990	104500	32350	35760	35690	19240	82540	87100	54510
Com_949_neg	Echinatin	刺甘草查尔酮	C16H14O4	270.28	8.645	Flavonoids	Chalcones and dihydrochalcones	类黄酮	查尔酮和二氢查尔酮	"34221-41-5"			LMPK12120431	1335	3895	4191	5489	5823	4094	10500	8211	3888	1862	4234	3710	2042	1559	3448	5417	2962	5515	3668
Com_950_neg	Naringenin chalcone	柚皮素查耳酮	C15H12O5	272.253	8.518	Flavonoids	Chalcones and dihydrochalcones	类黄酮	查尔酮和二氢查尔酮	"73692-50-9"	HMDB0029631	C06561	LMPK12120264	445500	523000	591800	627200	494300	580000	597500	476500	186600	318900	281200	268200	371300	349700	249800	484000	407400	404900	385500
Com_951_neg	L-SelenoMethionine	L-硒代蛋氨酸	C5H11NO2Se	196.11	18.27	Amino Acid And Its Derivatives	Amino Acid And Its Derivatives	氨基酸及其衍生物	氨基酸及其衍生物	"3211-76-5"	HMDB0003966	C05335		591100	588400	626300	622000	629700	614000	625000	644700	648900	657800	651300	651000	676600	661700	616000	653900	580700	568600	573600
Com_952_neg	L-Histidine	L-组氨酸	C6H9N3O2	155.15	0.76	Amino Acid And Its Derivatives	Amino Acid And Its Derivatives	氨基酸及其衍生物	氨基酸及其衍生物	"71-00-1"	HMDB0000177	C00135		277900	275800	201700	281200	1622000	1757000	1360000	1360000	308000	245700	254400	241000	1410000	1365000	1436000	1136000	1138000	1653000	1147000
Com_953_neg	Choline bitartrate	酒石酸氢胆碱	C9H19NO7	253.25	0.97	Amines	Cholines	胺类	胆碱类	"87-67-2"	HMDB0250194	C00919		136000	222300	177000	229600	333800	371200	372900	284500	123100	190700	189500	179300	400600	386100	492800	517900	294900	363600	256900
Com_954_neg	D-Cellobiose	D-纤维二糖	C12H22O11	342.3	0.91	Carbohydrates And Its Derivatives	Carbohydrates And Its Derivatives	糖类及其衍生物	糖类及其衍生物	"528-50-7"	HMDB0000055	C06422		80380	79520	71850	98820	1698000	1466000	1505000	1580000	41010	37830	40910	45860	1933000	1498000	1757000	1639000	637500	664100	757400
Com_956_neg	L-Sorbose	L-山梨糖	C6H12O6	180.16	0.89	Carbohydrates And Its Derivatives	Carbohydrates And Its Derivatives	糖类及其衍生物	糖类及其衍生物	"87-79-6"	HMDB0001266	C00247		112000	125200	104400	124500	449400	404400	700700	449400	135300	96280	116200	112000	234500	285700	507500	259700	344700	263100	249500
Com_957_neg	Cytidylic acid	5'-胞苷酸	C9H14N3O8P	323.2	0.97	Nucleotide And Its Derivates	Nucleotide And Its Derivates	核苷酸及其衍生物	核苷酸及其衍生物	"63-37-6"	HMDB0240312	C00055		54690	46050	33000	46060	41950	53970	55000	43690	39760	35250	38910	34280	57150	59440	65290	58760	41910	67350	43480
Com_958_neg	DL-Serine	DL-丝氨酸	C3H7NO3	105.09	0.83	Amino Acid And Its Derivatives	Amino Acid And Its Derivatives	氨基酸及其衍生物	氨基酸及其衍生物	"302-84-1"		C00716		6295000	7293000	7136000	6727000	1126000	1512000	1313000	823100	4901000	1685000	2346000	3536000	1490000	587900	1609000	1972000	2262000	3289000	3191000
Com_959_neg	L-Proline	L-脯氨酸	C5H9NO2	115.131	0.94	Amino Acid And Its Derivatives	Amino Acid And Its Derivatives	氨基酸及其衍生物	氨基酸及其衍生物	"147-85-3"	HMDB0000162	C00148		7452400	7459250	7899375	7695300	33700000	35020000	38890000	31300000	15983666	11337400	13918250	11585800	47730000	60620000	53410000	56930000	19290000	18080000	19800000
Com_961_neg	4-Hydroxyisoleucine	4-羟基-异亮氨酸	C6H13NO3	147.172	1.038	Amino Acid And Its Derivatives	Amino Acid And Its Derivatives	氨基酸及其衍生物	氨基酸及其衍生物	"781658-23-9"				701500	545500	914800	820200	1998000	1982000	5361000	2118000	717500	584700	319400	550600	968100	1653000	1607000	2213000	1161000	1419000	1179000
Com_962_neg	Thymopentin	胸腺五肽	C30H49N9O9	679.77	4.03	Amino Acid And Its Derivatives	Amino Acid And Its Derivatives	氨基酸及其衍生物	氨基酸及其衍生物	"69558-55-0"	HMDB0259057			66820	76380	51820	79210	31400	36320	52430	33960	60760	48780	54920	46670	21840	40870	83510	43000	54070	46290	43220
Com_963_neg	D-Galactose	D-半乳糖	C6H12O6	180.16	0.9	Carbohydrates And Its Derivatives	Carbohydrates And Its Derivatives	糖类及其衍生物	糖类及其衍生物	"59-23-4"	HMDB0000143	C00124		222900	252500	182500	235200	440800	476000	657000	528500	213800	121400	132700	225300	473100	507600	511300	494700	316800	236300	278100
Com_964_neg	L-Cycloserine	L-环丝氨酸	C3H6N2O2	102.09	0.8	Amino Acid And Its Derivatives	Amino Acid And Its Derivatives	氨基酸及其衍生物	氨基酸及其衍生物	"339-72-0"	HMDB0014405	C08057		19700	15210	17680	15100	22950	18740	33000	21690	27740	21360	27070	16120	21040	24600	25330	24040	21520	25830	22100
Com_965_neg	Pyridoxal-5-phosphate	5-磷酸吡哆醛	C8H10NO6P	247.14	1.7	Vitamins	Vitamins	维生素	维生素	"54-47-7"	HMDB0001491	C00018		42340	50800	37110	48850	39830	56390	57190	33900	43930	46520	45290	54710	37340	56390	46500	52000	44920	47040	43060
Com_966_neg	2-Hydroxy-2-methylbutanoic acid	2-羟基-2-甲基丁酸	C5H10O3	118.13	4.61	Lipids	Fatty Acyls	脂质	脂肪酰类	"3739-30-8"	HMDB0001987		LMFA01050389	2814	3671	2620	5199	12250	12460	14050	9766	5927	2545	2631	2106	15830	27790	44220	26690	12760	8878	12640
Com_967_neg	D-Ribose	D-核糖	C5H10O5	150.13	0.92	Carbohydrates And Its Derivatives	Carbohydrates And Its Derivatives	糖类及其衍生物	糖类及其衍生物	"50-69-1"	HMDB0000283	C21057		376700	659900	606100	615100	1112000	1200000	1222000	1050000	345600	559300	450700	561800	1251000	1597000	1628000	1653000	921000	1079000	820500
Com_968_neg	Oxalacetic acid	草酰乙酸	C4H4O5	132.07	0.69	Organic Acid And Its Derivatives	Organic Acid And Its Derivatives	有机酸及其衍生物	有机酸及其衍生物	"328-42-7"	HMDB0000223	C00036	LMFA01170120	2561000	2865000	3286000	3581000	3604000	3756000	5072000	4201000	3955000	4764000	5056000	3933000	4430000	4656000	4458000	4388000	4751000	4570000	4366000
Com_969_neg	Apigenin	芹菜素	C15H10O5	270.24	8.7	Flavonoids	Flavones and Flavonols	类黄酮	黄酮和黄酮醇	"520-36-5"	HMDB0002124	C01477	LMPK12110005	11210000	12620000	11740000	11040000	11841000	11565000	10400000	8153000	15230000	14530000	13430000	14650000	11260000	10260000	9429000	11610000	11130000	11550000	11150000
Com_970_neg	Astragalin	紫云英苷	C21H20O11	448.38	7.24	Flavonoids	Flavones and Flavonols	类黄酮	黄酮和黄酮醇	"480-10-4"	HMDB0037429	C12249	LMPK12111725	251700	247000	165300	279100	230800	201900	274900	294200	625000	630900	668900	585700	770200	520000	686600	546400	340700	309600	279300
Com_971_neg	Cyanidin-3-O-glucoside	矢车菊素-3-O-葡萄糖苷	C21H21O11	449.38	5.21	Flavonoids	Anthocyanins	类黄酮	花青素	"7084-24-4"	HMDB0304662	C08604	LMPK12010110	11880	13960	8750	6386	31980	43360	54500	45370	9494	11130	7285	7232	32610	82880	96850	40850	17750	28450	19090
Com_972_neg	Daidzein	大豆苷元	C15H10O4	254.238	7.91	Flavonoids	Isoflavonoids	类黄酮	异黄酮	"486-66-8"	HMDB0003312	C10208	LMPK12050038	2584	3440	3598	2646	5375	10320	10780	4028	3852	4868	3185	3052	6280	3044	7649	9359	3617	7552	3415
Com_973_neg	Dihydromyricetin	二氢杨梅素	C15H12O8	320.25	6.97	Flavonoids	Flavones and Flavonols	类黄酮	黄酮和黄酮醇	"27200-12-0"	HMDB0040894	C02906	LMPK12113405	10740	13370	12810	13910	8392	6868	8910	8491	10940	18530	11420	13361	8427	8651	7070	8684	10270	11810	9632
Com_974_neg	Formononetin	芒柄花黄素	C16H12O4	268.27	9.556	Flavonoids	Isoflavonoids	类黄酮	异黄酮	"485-72-3"	HMDB0005808	C00858	LMPK12050037	25320	42930	164800	106000	457200	308200	181000	79930	31550	164300	331800	128700	318800	270600	447000	380200	212600	175700	161200
Com_975_neg	Glycitein	黄豆黄素	C16H12O5	284.26	8.7	Flavonoids	Isoflavonoids	类黄酮	异黄酮	"40957-83-3"	HMDB0005781	C14536	LMPK12050104	3678	4381	3527	2231	18568	11214	18937	16373	3232	3820	3724	3890	10590	8210	16110	15560	4546	7878	3477
Com_976_neg	Glycitin	黄豆黄苷	C22H22O10	446.41	6.324	Flavonoids	Isoflavonoids	类黄酮	异黄酮	"40246-10-4"	HMDB0002219	C16195	LMPK12050096	6437	9768	8130	8710	31850	27930	21480	28700	7967	11320	10607	9254	19750	36210	35370	12190	17210	19610	10460
Com_977_neg	Liquiritigenin	甘草素	C15H12O4	256.25	8.9	Flavonoids	Flavanones	类黄酮	黄烷酮	"578-86-9"	HMDB0029519	C09762	LMPK12140061	133414	14440	64770	73680	380100	541100	422200	444900	84208	132431	127500	116349	292000	219100	241200	255700	118000	116400	101800
Com_979_neg	Peonidin chloride	芍药花青素	C16H13ClO6	336.72	11.419	Flavonoids	Anthocyanins	类黄酮	花青素	"134-01-0"		C08726		27470	19140	19100	19150	22090	20040	18080	21290	22100	22450	17350	23550	26790	26130	23180	31530	32430	22590	15950
Com_980_neg	Rhoifolin	芹菜素-7-O-新橘皮糖苷 (野漆树苷)	C27H30O14	578.52	6.94	Flavonoids	Flavones and Flavonols	类黄酮	黄酮和黄酮醇	"17306-46-6"	HMDB0038848	C12627		25350	26360	17940	28980	23930	27190	27230	22980	68120	57770	31190	51900	31080	27030	29860	15880	25730	24440	13940
Com_981_neg	Vitexin	牡荆素	C21H20O10	432.38	6.559	Flavonoids	Flavones and Flavonols	类黄酮	黄酮和黄酮醇	"3681-93-4"	HMDB0259858	C01460	LMPK12110194	21810	26480	14920	44970	52160	69880	75490	70450	15210	28400	25470	45290	77140	82570	77540	100500	23660	36300	35520
Com_982_neg	Cyanidin-3-O-galactoside	矢车菊素-3-0-半乳糖苷	C21H21O11	449.38	5.213	Flavonoids	Anthocyanins	类黄酮	花青素	"27661-36-5"	HMDB0037977	C08647		7072	7789	6558	9232	24180	22340	62250	20110	4283	4400	3874	4027	33020	48000	36380	33540	20440	12000	8204
Com_983_neg	Isorhoifolin	异野漆树苷	C27H30O14	578.52	6.84	Flavonoids	Flavones and Flavonols	类黄酮	黄酮和黄酮醇	"552-57-8"	HMDB0037349			43800	21660	18270	50220	29560	30450	30740	36030	85470	58230	60390	67110	39300	30510	29280	34270	37310	29620	22010
Com_984_neg	7,4'-Dihydroxyflavone	7,4'-二羟基黄酮	C15H10O4	254.24	7.66	Flavonoids	Flavones and Flavonols	类黄酮	黄酮和黄酮醇	"2196-14-7"	HMDB0247290	C12123	LMPK12110035	8933	8172	12190	17720	49770	50980	91410	47620	13835	15120	17740	12180	74140	29830	47950	83280	43020	31420	24580
Com_985_neg	Malonic acid	丙二酸	C3H4O4	104.011	1.19	Organic Acid And Its Derivatives	Organic Acid And Its Derivatives	有机酸及其衍生物	有机酸及其衍生物	"141-82-2"	HMDB0000691	C00383	LMFA01170041	64150000	73150000	69380000	80370000	93970000	88820000	109700000	90430000	67060000	92790000	80100000	81990000	78580000	95740000	89400000	81800000	89610000	84520000	80700000
Com_986_neg	D-Fructose-1,6-bisphosphate	D-果糖-1,6-二磷酸	C6H14O12P2	339.996	0.91	Carbohydrates And Its Derivatives	Carbohydrates And Its Derivatives	糖类及其衍生物	糖类及其衍生物	"488-69-7"	HMDB0001058	C05378		382910	458000	439500	491700	387800	389200	325300	387400	457800	512600	516200	482500	369300	359700	268900	383900	381400	342100	398900
Com_987_neg	Galactinol	肌醇半乳糖苷	C12H22O11	342.116	0.99	Carbohydrates And Its Derivatives	Carbohydrates And Its Derivatives	糖类及其衍生物	糖类及其衍生物		HMDB0005826	C01235		1180000	1988000	1986000	2954000	48500000	40900000	62690000	58060000	5417377	1158000	1014000	1915000	65030000	57460000	59700000	58100000	25390000	26560000	26510000
Com_988_neg	Ribulose-5-phosphate	核酮糖-5-磷酸	C5H11O8P	230.02	0.93	Carbohydrates And Its Derivatives	Carbohydrates And Its Derivatives	糖类及其衍生物	糖类及其衍生物		HMDB0000618	C00199		1198000	1682000	1176000	2067000	3064000	2932000	3505000	3045000	1140000	1701000	1798000	1683000	3734000	1937000	2589000	3635000	2198000	2337000	1770000
Com_989_neg	Acetyl tryptophan	乙酰色氨酸	C13H14N2O3	246	6.78	Amino Acid And Its Derivatives	Amino Acid And Its Derivatives	氨基酸及其衍生物	氨基酸及其衍生物	"2280-01-5"		C03137		3284000	2811000	3023000	3797000	27320000	34870000	30900000	29810000	1151000	1519000	1139000	850541	55180000	91430000	71800000	68120000	26970000	25640000	22960000
Com_990_neg	Myristoleic acid	豆蔻酸	C14H26O2	226	8.46	Lipids	Fatty Acyls	脂质	脂肪酰类	"544-64-9"	HMDB0002000	C08322	LMFA01030051	404800	326500	503600	536800	261100	383500	397900	373800	474100	337000	303600	436000	256900	138300	165600	230900	356300	363100	346100
Com_991_neg	D(+)-Melezitose O-rhamnoside	松三糖-O-鼠李糖苷	C24H42O20	650.1	1.05	Carbohydrates And Its Derivatives	Carbohydrates And Its Derivatives	糖类及其衍生物	糖类及其衍生物					11150	7701	2499	14300	6783	3815	10330	10580	8573	5186	5567	5162	2884	2991	1630	8611	4259	11550	4733
Com_993_neg	9,10-EODE	9,10-环氧十八碳二烯酸	C18H32O3	296	1.69	Lipids	Fatty Acyls	脂质	脂肪酰类					19930	17120	14200	12040	9545	15718	8062	15387	17460	15490	15190	6291	7028	15430	32480	12596	9470	8852	21620
Com_994_neg	13(S)-HOTrE	13-羟基十八碳三烯酸	C18H30O3	294.2	12.07	Lipids	Fatty Acyls	脂质	脂肪酰类	"87984-82-5"		C16316	LMFA02000051	2236000	1985000	1416000	2154000	1714000	1590000	1565000	1197000	2458000	2706000	1898000	1613000	1727000	2256000	2384000	3013000	1685000	1604000	1461000
Com_995_neg	9-KODE	13-酮十八碳二烯酸	C18H30O3	294.2	12.07	Lipids	Fatty Acyls	脂质	脂肪酰类	"54232-59-6"	HMDB0004669	C14766	LMFA02000274	2067000	1901000	1407000	2112000	1772000	1605000	1495000	1180000	2310000	2605000	1873000	1608000	1652000	2181000	2354000	2939000	1627000	1536000	1461000
Com_996_neg	9(S)-HpOTrE	9-羟基过氧十八碳三烯酸	C18H30O4	310.1	10.92	Lipids	Fatty Acyls	脂质	脂肪酰类	"111004-08-1"		C16321	LMFA02000018	2147000	2123000	2237000	2261000	2201000	2294000	2137000	2248000	2419000	2386000	2391000	2408000	2425000	2290000	2275000	2314000	2070000	2012000	2016000
Com_997_neg	13-HOTrE(r)	13-羟基十八碳三烯酸	C18H30O3	294	11.36	Lipids	Fatty Acyls	脂质	脂肪酰类	"74784-20-6"			LMFA02000173	257100	299300	265800	257300	264900	289300	292900	289200	305100	310000	297700	296100	303100	278000	302600	312900	262800	246300	228100
Com_998_neg	12,13-EODE	12,13-环氧十八碳二烯酸	C18H32O3	296	12.67	Lipids	Fatty Acyls	脂质	脂肪酰类					1147000	1089000	1126000	1604000	1068000	1044000	1511000	1138000	770000	863600	764400	1072000	792900	598700	795400	828600	883600	856500	792100
Com_999_neg	13-HPODE	13-过氧十八碳二烯酸	C18H32O4	312.1	11.45	Lipids	Fatty Acyls	脂质	脂肪酰类	"23017-93-8"	HMDB0003871	C04717	LMFA02000034	195500	145900	164800	214700	216700	259200	359700	240400	144300	140800	121200	162400	120900	135600	212700	184400	192700	178300	168100
Com_1000_neg	Citramalate	甲基苹果酸	C5H8O5	148	2.04	Organic Acid And Its Derivatives	Organic Acid And Its Derivatives	有机酸及其衍生物	有机酸及其衍生物	"2306-22-1"	HMDB0000426	C00815		119200	94530	47530	132000	107700	87780	131700	75320	253100	215700	182200	254500	226600	328000	286000	301400	189900	186300	168900
Com_1001_neg	UDP-D-glucose	UDP-D-葡萄糖	C15H24N2O17P2	566.1	0.95	Nucleotide And Its Derivates	Nucleotide And Its Derivates	核苷酸及其衍生物	核苷酸及其衍生物	"133-89-1"	HMDB0000286	C00029		21830	111100	34380	142600	120000	54440	85870	50310	86600	104800	91560	525600	361200	543900	459300	223800	149700	142900	118300
Com_1002_neg	Gallic acid-O-Hexoside	没食子酸-O-己糖苷	C13H16O10	332	4.13	Organic Acid And Its Derivatives	Benzoic Acid And Its Derivatives	有机酸及其衍生物	苯甲酸及其衍生物					42590	28530	38640	35920	49190	72890	52460	47940	13960	31580	32390	20840	74500	73800	104300	152700	39750	37040	41290
Com_1004_neg	Cyanidin-O-syringic acid	矢车菊素-O-丁香酸	C24H18O10	466.1	5.28	Flavonoids	Anthocyanins	类黄酮	花青素					11143	4693	4350	11551	22060	14990	17350	20690	10366	14647	9737	12027	24080	34650	20800	20740	14930	9156	5738
Com_1005_neg	Cyanidin-O-acetylhexoside	矢车菊素-O-乙酰己糖苷	C23H22O12	490.1	7.12	Flavonoids	Anthocyanins	类黄酮	花青素					7488	3814	6956	8363	13490	9057	5569	7590	8486	12810	7981	9482	13890	9580	18350	9554	8604	6997	10400
Com_1006_neg	Pelargonidin O-acetylhexoside	天竺葵素 O-乙酰基己糖苷	C23H22O11	474.1	7.39	Flavonoids	Anthocyanins	类黄酮	花青素					31590	43020	47400	41400	164100	183700	155400	145200	20230	49450	61770	33260	147400	181300	157000	175700	102300	107000	65840
Com_1007_neg	Apigenin-O-hexosyl-O-pentoside	芹菜素-O-己糖基-O-戊糖苷	C26H28O14	564.1	6.83	Flavonoids	Flavones and Flavonols	类黄酮	黄酮和黄酮醇					32420	33150	33120	33890	50170	64080	62380	52370	39960	57400	75120	39490	87560	84800	55520	61160	38500	46510	43400
Com_1008_neg	Quercetin-O-acetylhexoside	槲皮素-O-乙酰基己糖苷	C23H22O13	506.1	6.9	Flavonoids	Flavones and Flavonols	类黄酮	黄酮和黄酮醇					17969	12000	8723	23420	11250	13460	13840	26550	17460	20480	17487	12130	18830	31590	15750	21400	12840	11940	6348
Com_1009_neg	O-p-coumaroyl-O-salicyloyl quinic acid	对香豆酰基-O-水杨酰奎尼酸	C23H22O10	458.1	5.55	Phenolic acids	Cinnamic acids and derivatives	酚酸类	肉桂酸及其衍生物					17000	13390	5599	12720	13980	17820	25870	25490	5892	7222	12108	8212	11650	3786	23120	11210	7652	11640	7474
Com_1010_neg	Quinic acid-O-di-glucuronic acid	奎宁酸-O-二葡萄糖醛酸	C19H28O18	544.1	1.41	Carbohydrates And Its Derivatives	Sugar Acids And Its Derivatives	糖类及其衍生物	糖酸及其衍生物					16310	22360	12870	23720	15540	23180	23720	19520	17600	8516	15460	16590	9324	23510	23730	12800	19550	15770	19690
Com_1011_neg	5-O-p-coumaroyl quinic acid-O-hexoside	5-O-对香豆酰奎尼酸-己糖苷	C22H28O13	500.1	7.3	Alcohols and polyols	Alcohols and polyols	醇类和多元醇类	醇类及其多元醇					52580	559566	476848	405075	119300	33350	130000	505557	1328000	1938000	1501000	1968000	1473000	1557000	1548000	1172000	526100	570500	370200
Com_1012_neg	3-O-p-coumaroyl quinic acid-O-hexoside	3-O-对香豆酰奎尼酸-己糖苷	C22H28O13	500.2	7.3	Alcohols and polyols	Alcohols and polyols	醇类和多元醇类	醇类及其多元醇					72110	278710	267966	70250	107900	18770	73380	404057	1025000	1424000	1331000	1805000	1498000	1155000	2053000	1128000	530300	460700	389000
Com_1013_neg	N-Acetylglucosamine 1-phosphate	N-乙酰葡萄糖胺 1-磷酸	C8H16NO9P	301.1	0.91	Carbohydrates And Its Derivatives	Carbohydrates And Its Derivatives	糖类及其衍生物	糖类及其衍生物	"6866-69-9"	HMDB0001367	C04256		127700	130900	124300	148100	248200	283400	337900	227900	153840	167700	173300	116000	176400	282700	277900	224100	181200	203700	180200
Com_1014_neg	Syringic acid-O-glucoside	丁香酸-O-葡萄糖苷	C15H20O10	360.1	4.82	Organic Acid And Its Derivatives	Benzoic Acid And Its Derivatives	有机酸及其衍生物	苯甲酸及其衍生物					55950	59070	57840	81210	86870	114400	113600	83660	41100	70910	58310	53560	69600	80090	167700	92660	64140	67450	62540
Com_1015_neg	Salicylic acid O-glucoside	水杨酸 O-葡萄糖苷	C13H16O8	300.1	4.14	Phytohormones	Salicylic acid	植物激素	水杨酸	"10366-91-3"				3208000	3058000	2469000	3801000	4275000	5600000	5467000	3874000	3352000	4595000	3798000	4351000	3402000	4604000	4772000	5496000	3602000	4093000	3853000
Com_1016_neg	3,7-Di-O-methylquercetin	3,7-二-O-甲基槲皮素	C17H14O7	330.1	9.19	Flavonoids	Flavones and Flavonols	类黄酮	黄酮和黄酮醇					6285000	5701000	5479000	8646000	6376000	6260000	8062000	6640000	5055000	4600000	5382000	5180000	4407000	4045000	6493000	5231000	5833000	5425000	4836000
Com_1017_neg	LysoPE 16:0 (2n isomer)	溶血磷脂酰乙醇胺 16:0(2n异构)	C21H44NO7P	453.3	12.5	Lipids	Glycerophospholipids	脂质	甘油磷脂					95490	56710	90720	26960	273600	161600	36060	196700	120000	57600	44000	73110	382600	497400	12430	723400	87650	82190	76060
Com_1018_neg	Guanidineacetic acid	乙酸胍	C3H7N3O2	117.054	1.13	Amino Acid And Its Derivatives	Amino Acid And Its Derivatives	氨基酸及其衍生物	氨基酸及其衍生物	"352-97-6"	HMDB0000128	C00581		5851	10400	9365	19340	29770	20320	15550	22780	1833	4102	12776	2605	8924	14920	12110	13040	20300	11670	15750
Com_1019_neg	Sucrose	蔗糖	C12H22O11	342.116	0.98	Carbohydrates And Its Derivatives	Carbohydrates And Its Derivatives	糖类及其衍生物	糖类及其衍生物	"57-50-1"	HMDB0000258	C00089		3963877	4873966	4726105	3057000	20930000	27550000	26210000	20990000	4088945	5701254	5412722	5242648	29840000	23180000	26100000	25460000	12320000	9652000	11010000
Com_1020_neg	Indole-5-carboxylic acid	吲哚-5-羧酸	C9H7NO2	161.048	0.69	Organoheterocyclic compounds	Indole And Its Derivatives	有机杂环化合物	吲哚及其衍生物	"1670-81-1"	HMDB0253469			3299000	3243000	3584000	3666000	4676000	4594000	4541000	4563000	3007000	4628000	3939000	4684000	4139000	4360000	3404000	3206000	4000000	4217000	3798000
Com_1021_neg	Deoxycytidine	脱氧胞苷	C9H13N3O4	227.091	1.81	Nucleotide And Its Derivates	Nucleotide And Its Derivates	核苷酸及其衍生物	核苷酸及其衍生物	"951-77-9"	HMDB0000014	C00881		10270	6928	6387	5054	8654	11770	6998	4559	3421	2641	8025	9558	11080	8536	12260	9001	11040	13980	8619
Com_1022_neg	Kaempferol-3-O-robinobioside	山奈酚-3-O-洋槐糖苷	C27H30O15	594.159	6.55	Flavonoids	Flavones and Flavonols	类黄酮	黄酮和黄酮醇	"17297-56-2"				26640	27600	29200	21730	55280	21790	41100	22190	9991	19750	12730	31050	32830	26860	27040	57450	27250	25250	12040
Com_1023_neg	Isohemiphloin	异柚葡糖苷	C21H22O10	434.121	6.39	Flavonoids	Flavanones	类黄酮	黄烷酮	"3682-02-8"			LMPK12140224	41600	40830	36040	35150	31120	44990	80290	57720	64300	87820	77250	83770	69720	57520	77770	34410	48750	49190	33220
Com_1024_neg	D-Erythronolactone	赤酮酸内酯	C4H6O4	118.027	4.05	Organoheterocyclic compounds	Lactones	有机杂环化合物	内酯	"15667-21-7"	HMDB0000349			72660	60320	30860	57730	170600	215200	225700	161600	28400	35310	57970	31950	173900	255900	299600	233200	140300	131800	139900
Com_1025_neg	L-Malic acid	L-苹果酸	C4H6O5	134.022	1.08	Organic Acid And Its Derivatives	Organic Acid And Its Derivatives	有机酸及其衍生物	有机酸及其衍生物	"636-61-3"	HMDB0031518	C00497		49600000	42700000	37260000	52120000	66320000	91640000	82500000	96300000	61820000	66320000	52630000	66960000	95870000	106800000	91300000	76170000	67420000	94110000	65740000
Com_1026_neg	3-N-Methyl-L-histidine	3-N-甲基-L-组氨酸	C7H11N3O2	169.181	0.85	Amino Acid And Its Derivatives	Amino Acid And Its Derivatives	氨基酸及其衍生物	氨基酸及其衍生物	"368-16-1"	HMDB0000479	C01152		42550	29210	11810	15060	16660	11100	7755	27370	6698	7919	8839	14750	7150	4816	4665	18960	14900	22240	6773
Com_1027_neg	N-[(-)-Jasmonoyl]-(L)-Isoleucine	茉莉酸-异亮氨酸	C18H27NO4	323.401	9.96	Phytohormones	Jasmonic acid	植物激素	茉莉酸					22130	8416	8672	19080	73790	61030	59950	55650	27150	13670	22590	20830	43680	35970	54600	89590	29710	35070	36030
Com_1028_neg	1,5-Anhydro-D-glucitol	1,5-酐-D-山梨糖醇	C6H12O5	164.069	1	Carbohydrates And Its Derivatives	Sugar Alcohols	糖类及其衍生物	糖醇	"154-58-5"	HMDB0244228			6485000	5896000	5238000	6156000	6173000	6261000	7759000	5999000	5679000	4383000	4861000	4802000	4932000	5841000	14290000	5642000	6292000	5786000	6142000
Com_1029_neg	3-Hydroxypropanoic acid	3-羟基丙酸	C3H6O3	90.032	1.21	Organic Acid And Its Derivatives	Organic Acid And Its Derivatives	有机酸及其衍生物	有机酸及其衍生物	"503-66-2"	HMDB0000700	C01013		55440	41770	27850	41590	62050	54050	73050	52100	36270	58200	53570	49340	57900	88680	151000	59390	87180	81890	79400
Com_1030_neg	Dihydrokaempferol	二氢山奈酚	C15H12O6	288.063	5.75	Flavonoids	Flavones and Flavonols	类黄酮	黄酮和黄酮醇	"480-20-6"	HMDB0030847	C00974	LMPK12140720	11070	12560	5634	11390	10630	8563	39810	14590	10960	8692	4671	8053	15249	13030	11520	11960	14150	20370	19680
Com_1031_neg	5-oxoproline	5-氧化脯氨酸	C5H7NO3	129.043	1.63	Amino Acid And Its Derivatives	Amino Acid And Its Derivatives	氨基酸及其衍生物	氨基酸及其衍生物	"149-87-1"				13720	12730	14710	11200	21000	51770	31510	28460	7319	11210	11750	8459	36330	48000	51550	52720	27430	19140	23710
Com_1032_neg	GIBBERELLIN A15	赤霉素15	C20H26O4	330.183	9.18	Phytohormones	Gibberellins	植物激素	赤霉素	"13744-18-8"	HMDB0303456	C14162	LMPR0104170017	12800	12610	15040	6113	14230	11640	13250	5042	4908	7397	10030	9332	9878	11650	3246	3197	8957	8771	9807
Com_1033_neg	D-Glucose-6-phosphate	D-葡萄糖-6-磷酸	C6H13O9P	260.03	0.86	Carbohydrates And Its Derivatives	Carbohydrates And Its Derivatives	糖类及其衍生物	糖类及其衍生物	"56-73-5"	HMDB0001401	C00092		6997000	7202000	5250000	7118000	9706000	11360000	12070000	10190000	3897000	5132000	5724000	4773000	6424000	8031000	9267000	5601000	7419000	7058000	7291000
Com_1034_neg	Coniferin	松柏苷	C16H22O8	342.132	0.97	Carbohydrates And Its Derivatives	Carbohydrates And Its Derivatives	糖类及其衍生物	糖类及其衍生物	"531-29-3"	HMDB0013682	C00761		1566150	1888000	1594000	2203000	54970000	55320000	62850000	51530000	6992377	6260000	6167100	7040000	46900000	56560000	54340000	60430000	27610000	23360000	13120000
Com_1035_neg	2'-Hydroxydaidzein	2'-羟基黄豆苷元	C15H10O5	270.053	7.24	Flavonoids	Isoflavonoids	类黄酮	异黄酮	"7678-85-5"	HMDB0029372	C02495	LMPK12050083	1841000	1396000	2457000	2246000	1878000	1815000	1697000	1181000	2767000	2383000	2407000	1977000	1630000	2509000	1740000	1784000	1666000	1592000	1738000
Com_1036_neg	Pinobanksin	短叶松素	C15H12O5	272.069	7.06	Flavonoids	Flavanols	类黄酮	黄烷醇	"548-82-3"		C09826		42870	53820	72340	70390	51280	66310	56290	34730	52180	44690	48360	46010	37300	68180	34100	50160	43060	54730	40470
Com_1037_neg	Afzelechin	阿夫儿茶精	C15H14O5	274.084	0.68	Flavonoids	Flavanols	类黄酮	黄烷醇	"2545-00-8"	HMDB0030823	C09320	LMPK12020035	840200	958500	885500	924000	1042000	1136000	1204000	987700	988100	1203000	1116000	1039000	969800	1242000	1067000	940500	933600	1047000	953300
Com_1038_neg	Allysine	烯丙酯	C6H11NO3	145.074	1.11	Amino Acid And Its Derivatives	Amino Acid And Its Derivatives	氨基酸及其衍生物	氨基酸及其衍生物	"1962-83-0"	HMDB0001263	C04076		25960	23510	10230	14490	27650	28330	27370	30180	24920	21890	17120	17420	27660	56170	45660	36240	23880	17520	13990
Com_1039_neg	Butin	紫铆素	C15H12O5	272.069	8.61	Flavonoids	Flavanones	类黄酮	黄烷酮	"492-14-8"	HMDB0249463	C09614	LMPK12140075	288700	358500	406300	425700	320700	367200	375000	298800	96780	197000	157200	164900	216100	226900	251100	291600	275700	265600	260100
Com_1040_neg	Pantetheine	泛酰巯基乙胺	C11H22N2O4S	278.13	5.84	Vitamins	Vitamins	维生素	维生素	"496-65-1"	HMDB0003426	C00831		178900	124100	70080	129300	200400	270400	242100	222700	142000	164600	245900	110600	212300	231100	245800	194000	223400	192500	255000
Com_1041_neg	D-Xylonic acid	D-木糖酸	C5H10O6	166.048	0.9	Organic Acid And Its Derivatives	Organic Acid And Its Derivatives	有机酸及其衍生物	有机酸及其衍生物	"526-91-0"	HMDB0059750	C00502		5969000	6117000	4621000	6093000	18240000	17910000	19960000	16830000	5410000	5366000	5978000	5266000	17160000	20670000	32280000	20380000	11640000	11500000	11180000
Com_1042_neg	D-Xylose	D-木糖	C5H10O5	150.131	1.01	Carbohydrates And Its Derivatives	Carbohydrates And Its Derivatives	糖类及其衍生物	糖类及其衍生物	"58-86-6"	HMDB0000098	C00181		130900	192000	205200	173600	369700	379200	373200	382700	100200	164400	140000	164500	566200	460000	544900	529900	289700	328200	301900
Com_1043_neg	Fmoc-Ile-OH	Fmoc-L-异亮氨酸	C21H23NO4	353.418	7.71	Amino Acid And Its Derivatives	Amino Acid And Its Derivatives	氨基酸及其衍生物	氨基酸及其衍生物	"71989-23-6"				3493	28838	3048	7397	54370	34100	36640	37720	20280	14930	22760	18690	62570	48740	45400	41200	25450	23420	29600
Com_1044_neg	Leucosceptoside A	米团花苷A	C30H38O15	638.622	7.09	Phenolic acids	Cinnamic acids and derivatives	酚酸类	肉桂酸及其衍生物	"83529-62-8"				13150	6104	8377	12860	17620	14360	15730	13210	12980	18320	20030	17390	11600	11530	23340	4577	10970	4122	7397
Com_1045_neg	Menadione	维生素K3	C11H8O2	172.18	1.1	Vitamins	Vitamins	维生素	维生素	"130-37-0"	HMDB0001892	C05377		29020	16794	18060	14824	10870	6931	9531	8805	37750	15410	13662	9632	14730	15160	15110	15960	11020	16620	6963
Com_1046_neg	Androsin	草夹竹桃苷	C15H20O8	328.319	4.3	Phenols And Its Derivatives	Phenols And Its Derivatives	酚类及其衍生物	酚类及其衍生物	"531-28-2"				4079	3048	3705	4323	3728	7903	7923	7419	4417	9238	9193	2143	8283	17740	19960	15300	2997	5017	4125
Com_1047_neg	Rhein 8-Glucoside	大黄酸-8-O-β-D-葡萄糖苷	C21H18O11	446.367	7.1	Flavonoids	Anthocyanins	类黄酮	花青素	"34298-86-7"	HMDB0032877			16220	17920	13180	24520	12460	12830	10740	19030	27390	28830	22320	15730	10420	16410	17710	22130	16010	21650	20670
Com_1048_neg	4'-Hydroxyacetophenone	对羟基苯乙酮	C8H8O2	136.15	6.6	Organoheterocyclic compounds	Ketones	有机杂环化合物	酮类	"99-93-4"		C10700		38510	65890	114900	68840	92820	96910	129000	104000	91810	147300	143100	160300	147800	108400	184300	162100	108500	114700	96440
Com_1049_neg	Mannitol	甘露醇	C6H14O6	182.173	0.88	Carbohydrates And Its Derivatives	Carbohydrates And Its Derivatives	糖类及其衍生物	糖类及其衍生物	"69-65-8"	HMDB0000765	C00392		6117	11990	11410	8859	28730	26900	30540	24150	7407	11520	5558	11770	23650	21100	22940	19750	10860	14200	11520
Com_1050_neg	Isomucronulatol-7-O-glucoside	黄芪异黄烷苷	C23H28O10	464.469	6.53	Flavonoids	Isoflavonoids	类黄酮	异黄酮	"94367-43-8"				12720	13380	25670	22960	28150	21500	11750	19990	14760	17980	17750	27970	21680	25970	22900	31390	25190	26080	20780
Com_1051_neg	Paederoside	鸡屎藤苷	C18H22O11S	446.43	5.89	Carbohydrates And Its Derivatives	Carbohydrates And Its Derivatives	糖类及其衍生物	糖类及其衍生物	"20547-45-9"		C09795		4397	9941	7849	8925	27140	28520	35750	26580	19080	19110	12730	8578	29980	41960	32700	31080	13110	11360	7404
Com_1052_neg	Gingerglycolipid B	姜糖脂B	C33H58O14	678.805	12.02	Lipids	Glycerolipids	脂质	甘油脂类	"88168-90-5"	HMDB0041094			30040	54430	48370	43650	47490	27360	5956	50160	51340	44500	30170	63830	78020	98520	76674	101200	19920	25580	25280
Com_1053_neg	Olaquindox	喹乙醇	C12H13N3O4	263.253	0.96	Organoheterocyclic compounds	Organoheterocyclic compounds	有机杂环化合物	有机杂环化合物	"23696-28-8"	HMDB0255930			14080	17260	16290	12590	31200	29520	37240	28070	11980	16740	19600	16790	23560	32220	35330	33350	21330	20180	18620
Com_1054_neg	Ophiopogonanone C	麦冬黄烷酮 C	C19H16O7	356.332	5.38	Flavonoids	Isoflavonoids	类黄酮	异黄酮	"477336-75-7"				22920	24560	14000	30450	99520	98690	100700	83730	18040	36290	25500	36210	67590	87090	83500	93540	55130	43690	41500
Com_1055_neg	Medicarpin	美迪紫檀素	C16H14O4	270.285	7.26	Flavonoids	Isoflavonoids	类黄酮	异黄酮	"32383-76-9"	HMDB0254403	C10503	LMPK12070028	207100	193800	183500	225800	164900	174300	172900	133800	242100	256800	244300	205500	151400	200600	164700	146900	155600	165100	147100
Com_1056_neg	Hydroxycitric acid	羟基柠檬酸	C6H8O8	208.124	0.9	Organic Acid And Its Derivatives	Organic Acid And Its Derivatives	有机酸及其衍生物	有机酸及其衍生物	"6205-14-7"	HMDB0031159			291500	235100	143400	214600	136000	241700	243900	169700	128100	191900	190700	177400	152600	120900	620300	149200	375200	194500	168900
Com_1057_neg	10-Deacetylasperulosidic acid	去乙酰车叶草酸	C16H22O11	390.344	2.56	Terpenoids	Monoterpenoids	萜类	单萜	"14259-55-3"				4209	3727	3798	2432	5973	3675	6049	3956	4038	6237	4527	5046	4271	11020	10950	8418	4179	2608	2261
Com_1058_neg	Ginsenoside Rf	人参皂苷Rf	C42H72O14	801.013	8.57	Terpenoids	Triterpenoids	萜类	三萜	"52286-58-5"	HMDB0034745	C08945		166800	22410	31550	38890	44440	69820	57810	42290	22710	21730	43038	26420	9970	5602	16450	10780	55380	33450	40420
Com_1059_neg	Ginsenoside Rg1	人参皂苷Rg1	C42H72O14	801.013	8.57	Terpenoids	Triterpenoids	萜类	三萜	"22427-39-0"	HMDB0035857	C08946	LMPR0106080011	128500	32760	31950	46540	47980	59210	61060	37290	20890	29060	15410	17840	11130	7957	18150	10840	32450	35830	36290
Com_1060_neg	Ginsenoside-Ro	人参皂苷Ro	C48H76O19	957.119	8.86	Terpenoids	Triterpenoids	萜类	三萜	"34367-04-9"				5717	30150	13692	7967	37090	45700	38120	36140	32750	18950	41200	21600	37040	79720	73570	69490	20120	23730	19030
Com_1061_neg	Lonicerin	忍冬苷	C27H30O15	594.526	6.73	Flavonoids	Flavones and Flavonols	类黄酮	黄酮和黄酮醇	"25694-72-8"	HMDB0005799	C17557	LMPK12113402	33070	12780	25490	37690	43840	36880	38250	32630	11660	18500	18660	52400	45810	33760	40060	42420	20460	30910	16590
Com_1062_neg	R-Notoginsenoside R2	三七皂苷R2	C41H70O13	770.999	8.8	Terpenoids	Triterpenoids	萜类	三萜	"948046-15-9"				25680	24440	24920	32450	39640	29071	28610	36150	17410	26430	22300	25320	24804	24214	27259	29070	24940	17770	15660
Com_1063_neg	Crocetin	西红花酸	C20H24O4	328.408	8.79	Terpenoids	Diterpenoids	萜类	二萜	"27876-94-4"	HMDB0250540	C08588	LMPR0104010020	722600	632100	579600	841100	764300	721900	1021000	787400	483700	551100	674000	538500	654200	690800	1110000	901800	663500	630200	549100
Com_1064_neg	Purpureaside C	洋地黄叶苷C	C35H46O20	786.737	5.91	Carbohydrates And Its Derivatives	Carbohydrates And Its Derivatives	糖类及其衍生物	糖类及其衍生物	"108648-07-3"		C10488		3148	2019	2831	4402	4205	8769	7143	3968	5425	5585	3856	4455	5501	4150	5450	7839	4816	4817	3233
Com_1065_neg	Isoschaftoside	异夏佛塔苷	C26H28O14	564.499	6.03	Flavonoids	Flavones and Flavonols	类黄酮	黄酮和黄酮醇	"52012-29-0"			LMPK12110243	235900	164800	179600	222800	536800	407400	646800	604100	351300	551000	408400	222400	709200	837400	786000	821100	367600	363000	311700
Com_1066_neg	Tenuifoliside A	远志糖苷A	C31H38O17	682.632	7.38	Phenolic acids	Cinnamic acids and derivatives	酚酸类	肉桂酸及其衍生物	"139726-35-5"				11800	25020	47480	30550	113200	165500	127200	140100	49580	71880	50980	50770	121400	243600	178400	164100	96190	95560	80370
Com_1067_neg	Tenuifoliside B	远志糖苷B	C30H36O17	668.605	6.56	Phenolic acids	Cinnamic acids and derivatives	酚酸类	肉桂酸及其衍生物	"139726-36-6"				12038	2983	9197	11291	26030	37290	61320	51060	4653	4668	8946	2360	23370	31350	35720	35290	15940	19940	15260
Com_1068_neg	(-)-3-Carene	3-蒈烯	C10H16	136.23	18.29	Terpenoids	Monoterpenoids	萜类	单萜	"13466-78-9"	HMDB0034697	C09839	LMPR0102120015	575100	562100	541200	555300	605700	591500	599000	585300	569900	549000	563000	540000	587900	582700	590600	602100	585500	590900	604000
Com_1069_neg	1,6-Anhydro-beta-D-Glucopyranose	1,6-脱水-吡喃葡萄糖	C6H10O5	162.141	2.3	Carbohydrates And Its Derivatives	Carbohydrates And Its Derivatives	糖类及其衍生物	糖类及其衍生物	"498-07-7"	HMDB0000640			63190	61350	50570	63550	109100	119300	154200	116500	50460	73640	73640	55040	82470	97770	93300	108200	78910	72480	68650
Com_1070_neg	14-Methylhexadecanoic Acid	14-甲基棕榈酸	C17H34O2	270.451	6.87	Lipids	Fatty Acyls	脂质	脂肪酰类	"5918-29-6"	HMDB0031067		LMFA01020011	8749	18200	12260	17210	9129	16980	24510	10870	14850	7699	18780	13940	7797	8903	11350	15410	11610	10890	9013
Com_1071_neg	2-Deoxyribose 1-Phosphate	2-脱氧核糖-1-磷酸	C5H11O7P	214.11	1.01	Nucleotide And Its Derivates	Nucleotide And Its Derivates	核苷酸及其衍生物	核苷酸及其衍生物	"17210-42-3"	HMDB0001351	C00672		1271000	987700	1095000	1840000	1871000	3674000	2145000	1760000	311300	1856000	745400	1165000	1951000	1633000	1614000	1778000	1838000	2454000	1899000
Com_1072_neg	3-Dehydroshikimic acid	3-去氢莽草酸	C7H8O5	172.14	18.33	Organic Acid And Its Derivatives	Organic Acid And Its Derivatives	有机酸及其衍生物	有机酸及其衍生物	"2922-42-1"	HMDB0304122			163600	189200	207400	171100	199000	216000	233700	174300	192100	240400	195900	171400	177700	202100	212100	226500	164300	182400	171100
Com_1073_neg	Allantoin	尿囊素	C4H6N4O3	158.115	0.94	Organoheterocyclic compounds	Imidazoles and derivatives	有机杂环化合物	咪唑及其衍生物	"97-59-6"	HMDB0000462	C01551		51850	76870	71970	74880	119100	124700	103900	117800	66220	62530	66630	68540	97200	105900	84280	116200	85730	75990	79880
Com_1075_neg	Bisdemethoxycurcumin	双去甲氧基姜黄素	C19H16O4	308.328	6.53	Phenols And Its Derivatives	Polyphenols	酚类及其衍生物	多酚	"33171-05-0"	HMDB0002114	C17743		25830	25350	17500	22690	33550	43640	39270	29110	24750	25390	22430	36240	29890	21920	28040	28790	31750	23640	32920
Com_1076_neg	Bisulfurous Acid	甲萘醌	C11H8O2	172.18	0.95	Vitamins	Vitamins	维生素	维生素	"58-27-5"				16490	9183	10270	14176	7475	11180	20330	10148	32180	10400	10650	11910	9661	15070	14720	14700	17240	10690	7981
Com_1077_neg	Cellotriose	纤维三糖	C18H32O16	504.437	1.02	Carbohydrates And Its Derivatives	Carbohydrates And Its Derivatives	糖类及其衍生物	糖类及其衍生物	"33404-34-1"		C06219		10970	18000	14490	22010	215400	166900	206700	159300	10370	17677	20720	21990	241400	147600	192900	192500	91770	43990	81770
Com_1079_neg	D-2-Hydroxypentanedioic acid	2-羟基-D-谷氨酸	C5H8O5	148.11	1.49	Amino Acid And Its Derivatives	Amino Acid And Its Derivatives	氨基酸及其衍生物	氨基酸及其衍生物	"103404-90-6"				5252000	5219000	4203000	6319000	2291000	2674000	3078000	2657000	6934000	9003000	8154000	9502000	3196000	2393000	2523000	2107000	5558000	5896000	5493000
Com_1080_neg	D-3-Phosphoglyceric acid	D-3-磷酸甘油酸	C3H5H2O7P	230.021	0.95	Carbohydrates And Its Derivatives	Sugar Acids And Its Derivatives	糖类及其衍生物	糖酸及其衍生物	"3443-58-1"	HMDB0060180	C00197		63020	45190	54180	53900	274900	327300	335400	310200	47490	85040	120500	99390	283900	321100	375700	384400	207200	149600	194800
Com_1081_neg	D-Mannose 6-phosphate	D-甘露糖-6-磷酸	C6H13O9P	260.136	0.87	Carbohydrates And Its Derivatives	Carbohydrates And Its Derivatives	糖类及其衍生物	糖类及其衍生物	"723729-16-6"	HMDB0304312	C00275		438600	389400	390900	399300	530000	556700	522800	419700	247000	307400	384500	311200	377000	281000	368300	345700	418800	397000	380900
Com_1082_neg	D-Tagatose	D-塔格糖	C6H12O6	180.156	0.96	Carbohydrates And Its Derivatives	Carbohydrates And Its Derivatives	糖类及其衍生物	糖类及其衍生物	"87-81-0"	HMDB0003418	C00795		856200	556400	720400	575400	753000	703200	832900	573300	815100	389800	358100	663000	782100	845100	903900	867400	572300	629500	636300
Com_1083_neg	D-Xylulose	D-木酮糖	C5H10O5	150.13	1.01	Carbohydrates And Its Derivatives	Carbohydrates And Its Derivatives	糖类及其衍生物	糖类及其衍生物	"551-84-8"	HMDB0001644	C00310		6603000	6400000	7514000	6047000	13400000	12930000	13900000	14690000	3440000	6553000	4724000	6875000	19610000	18720000	16750000	19040000	10680000	11560000	11450000
Com_1084_neg	Heptamethoxyflavone	七甲氧基黄酮	C22H24O9	432.42	7.08	Flavonoids	Flavones and Flavonols	类黄酮	黄酮和黄酮醇					368100	366400	324000	401900	1586000	1973000	1413000	1533000	301900	399400	251900	343200	1089000	1407000	693300	1067000	696700	650200	645900
Com_1085_neg	3-Phenylpropanoic acid	3-苯丙酸	C9H10O2	150.174	0.7	Phenolic acids	Cinnamic acids and derivatives	酚酸类	肉桂酸及其衍生物	"501-52-0"	HMDB0000764	C05629		266300	254100	235500	233300	267900	222700	255900	277200	325900	222300	263900	290400	275700	256600	227000	278500	283800	259500	270300
Com_1086_neg	Indole-3-pyruvate	吲哚-3-丙酮酸	C11H9NO3	203.194	4.45	Organoheterocyclic compounds	Indole And Its Derivatives	有机杂环化合物	吲哚及其衍生物	"392-12-1"	HMDB0060484	C00331		15490	14920	11170	14440	6986	5641	9612	7772	10160	12570	12820	13860	4332	2481	3863	3374	7661	11670	10790
Com_1087_neg	Isocitrate	异柠檬酸	C6H8O7	192.124	1.49	Organic Acid And Its Derivatives	Organic Acid And Its Derivatives	有机酸及其衍生物	有机酸及其衍生物	"320-77-4"	HMDB0304324	C00311		118200000	110900000	86610000	143800000	70210000	76520000	122500000	76880000	157000000	210300000	180800000	212000000	55080000	62680000	58896000	57419000	124500000	132800000	123100000
Com_1088_neg	Kinsenoside	金线莲苷	C10H16O8	264.229	3.93	Carbohydrates And Its Derivatives	Carbohydrates And Its Derivatives	糖类及其衍生物	糖类及其衍生物	"151870-74-5"				127500	120900	434400	495100	263600	467400	567000	460100	345300	183300	240700	268100	572200	935300	618000	551300	256400	227600	357000
Com_1089_neg	Kuwanon A	桑皮酮A	C25H24O6	420.454	0.7	Flavonoids	Flavones and Flavonols	类黄酮	黄酮和黄酮醇	"62949-77-3"	HMDB0029505		LMPK12110918	83940	112500	105200	125500	120200	145500	211800	150300	123100	165000	194000	195800	213000	199300	218600	200200	188700	152100	157200
Com_1090_neg	Lobetyolin	党参炔苷	C20H28O8	396.431	6.9	Carbohydrates And Its Derivatives	Carbohydrates And Its Derivatives	糖类及其衍生物	糖类及其衍生物	"136085-37-5"	HMDB0254141			20300	20070	26712	27520	65780	67650	84570	78060	19240	18660	12390	20260	34640	28460	39020	31970	33280	24340	29520
Com_1091_neg	Lumichrome	光色素	C12H10N4O2	242.233	5.93	Organoheterocyclic compounds	Pteridines and derivatives	有机杂环化合物	蝶啶及其衍生物	"1086-80-2"	HMDB0254199	C01727		177800	179100	158400	184500	125700	140500	163300	138700	182200	115700	124900	108900	66600	76330	79600	85040	104900	139100	95830
Com_1092_neg	Melittoside	密力特苷	C21H32O15	524.47	0.7	Terpenoids	Monoterpenoids	萜类	单萜	"19467-03-9"				12430	17310	10420	13780	12580	13360	20870	22970	12940	25560	15410	13800	22560	20060	67800	21420	19090	14410	15440
Com_1093_neg	N-Acetyl-L-aspartate	N-乙酰基-L-天冬氨酸	C6H9NO5	175.139	1.65	Amino Acid And Its Derivatives	Amino Acid And Its Derivatives	氨基酸及其衍生物	氨基酸及其衍生物	"997-55-7"	HMDB0000812	C01042		55300	45780	30910	41770	40470	46320	62140	40470	113500	138000	209000	148600	40940	99530	111025	77760	83720	56890	55270
Com_1094_neg	N-Acetyl-Dl-serine	N-乙酰-DL-丝氨酸	C5H9NO4	147.129	1.03	Amino Acid And Its Derivatives	Amino Acid And Its Derivatives	氨基酸及其衍生物	氨基酸及其衍生物	"97-14-3"				49350	94510	59710	79060	81390	75110	95280	98960	37020	33570	29690	20210	52280	65040	49990	65720	48030	62150	89840
Com_1095_neg	p-Coumaric acid 4-O-hexoside	对香豆酸-4-O-己糖苷	C15H18O8	326.303	5.54	Phenolic acids	Cinnamic acids and derivatives	酚酸类	肉桂酸及其衍生物					523100	880600	545700	504700	704900	724600	1057000	1516000	259800	167500	414400	198900	94990	120700	110400	92350	431400	490400	416500
Com_1096_neg	P-Coumaryl Alcohol	对-香豆醇	C9H10O2	150.174	1.04	Phenylpropanoids and polyketides	Phenylpropanoids and polyketides	苯丙素和聚酮化合物	苯丙素和聚酮化合物	"3690-05-9"	HMDB0003654	C02646		1259000	2020000	1511000	1890000	4134000	3928000	4571000	4515000	1202000	2318000	1520000	2510000	5044000	5838000	4980000	5553000	3657000	3682000	4045000
Com_1097_neg	Phenprobamate	苯丙氨酯	C10H13NO2	179.216	4.09	Amino Acid And Its Derivatives	Amino Acid And Its Derivatives	氨基酸及其衍生物	氨基酸及其衍生物	"673-31-4"	HMDB0256418			81630	62190	50810	76530	178500	196000	173700	178200	69430	67190	76120	62040	319900	456400	367400	329800	168800	172400	154300
Com_1098_neg	Sinapic acid-O-glucoside	芥子酸-O-葡萄糖苷	C17H22O10	386.356	5.9	Phenols And Its Derivatives	Phenols And Its Derivatives	酚类及其衍生物	酚类及其衍生物					21470	17340	16630	21660	60010	69870	42170	47180	14140	21380	27690	28280	27380	28040	35500	32330	27420	28710	20910
Com_1099_neg	Sulfosalicylic acid	磺酸基水杨酸	C7H6O6S	218.184	1.66	Organic Acid And Its Derivatives	Benzoic Acid And Its Derivatives	有机酸及其衍生物	苯甲酸及其衍生物	"97-05-2"	HMDB0011725	C16199		11910	23440	26720	19090	14200	5432	8574	6313	15560	62340	35750	33710	2570	2125	12680	8613	10780	5817	7825
Com_1100_neg	Taxifolin-O-glucoside	橙皮苷-O-葡萄糖苷	C21H22O12	466.392	5.31	Flavonoids	Flavanones	类黄酮	黄烷酮					8569	5778	8726	10250	30170	40800	41990	57210	11000	14380	9588	10036	27930	18060	26050	26660	18470	20070	11980
Com_1101_neg	trans-2,3,4-Trimethoxycinnamic Acid	反式-2,3,4-三甲肉桂酸	C12H14O5	238.237	2.65	Phenolic acids	Cinnamic acids and derivatives	酚酸类	肉桂酸及其衍生物	"33130-03-9"	HMDB0011721			16990	20190	15150	23020	23050	23660	30090	23050	17820	19770	20900	13100	20800	26860	24690	25390	25530	26730	23870
Com_1103_neg	Pyrroloquinoline quinone	吡咯喹啉醌	C14H6N2O8	330.012	6.17	Organoheterocyclic compounds	Quinolines and derivatives	有机杂环化合物	喹啉及其衍生物	"72909-34-3"	HMDB0013636	C00113		55410	92130	72210	75150	63360	73260	97370	53370	75560	77320	89460	71070	55660	84170	66030	69520	60360	60180	63600
Com_1104_neg	Pseudouridine	假尿苷	C9H12N2O6	244.07	1.87	Nucleotide And Its Derivates	Nucleotide And Its Derivates	核苷酸及其衍生物	核苷酸及其衍生物	"1445-07-4"	HMDB0000767	C02067		372100	273700	206000	214900	156600	155900	156700	159900	317900	225700	270300	240800	142900	135300	121200	100700	230800	244100	222400
Com_1105_neg	Caffeic acid-O-glucoside	咖啡酸-O-葡萄糖苷	C15H18O9	342	5.38	Phenolic acids	Cinnamic acids and derivatives	酚酸类	肉桂酸及其衍生物					5265	25384	17171	17923	26050	34670	16250	8063	18030	20249	7927	18467	24500	50200	51900	94200	7633	3970	7848
Com_1106_neg	Cyclic AMP	环磷酸腺苷	C10H12N5O6P	329.206	1.75	Nucleotide And Its Derivates	Nucleotide And Its Derivates	核苷酸及其衍生物	核苷酸及其衍生物	"60-92-4"	HMDB0000058	C00575		442900	207000	199900	252400	366600	244900	381100	257000	214900	187600	218200	180200	373400	499700	420990	432800	333300	286600	301000
Com_1107_neg	Acacetin-O-acetyl hexoside	金合欢素-O-乙酰己糖苷	C24H24O11	488.1	5.69	Flavonoids	Flavones and Flavonols	类黄酮	黄酮和黄酮醇					46003	68590	53620	36870	94430	73610	117100	120700	25360	18990	79890	26670	13710	11570	4474	12630	41860	33670	39970
Com_1108_neg	Hordatine B	大麦芽胍碱B	C29H40N8O5	580.1	6.94	Phenols And Its Derivatives	Phenols And Its Derivatives	酚类及其衍生物	酚类及其衍生物	"10502-21-3"	HMDB0030459	C08308		59160	43380	63500	65250	436000	638300	510700	502700	23060	33390	25300	17420	1097000	1067000	823000	656700	561700	591400	463200
Com_1109_neg	N-Acetyl-L-glutamic acid	N-乙酰-L-谷氨酸	C7H11NO5	189.166	1.81	Amino Acid And Its Derivatives	Amino Acid And Its Derivatives	氨基酸及其衍生物	氨基酸及其衍生物	"1188-37-0"	HMDB0001138	C00624		318200	370300	224000	418400	58080	68640	86110	68790	380000	468200	411100	465400	47360	89550	87900	82380	249900	270300	249100
Com_1110_neg	2–furanoic acid	2–呋喃甲酸	C5H4O3	112.084	1.49	Organic Acid And Its Derivatives	Organic Acid And Its Derivatives	有机酸及其衍生物	有机酸及其衍生物	"88-14-2"				8264000	8268000	6214000	10140000	5223000	5391000	8718000	5598000	11260000	13820000	12860000	14490000	3814000	4218000	4524300	5614600	9200000	9599000	8856000
Com_1111_neg	Saponarin	皂草苷	C27H30O15	594.518	6.27	Flavonoids	Flavones and Flavonols	类黄酮	黄酮和黄酮醇	"20310-89-8"	HMDB0257484	C08064	LMPK12110292	3543	4471	3925	4424	7619	7437	13670	10290	5781	5973	5494	5217	6806	14040	12740	7929	3752	3418	4513
Com_1112_neg	L-Fucose	L-岩藻糖	C6H12O5	164.069	0.95	Carbohydrates And Its Derivatives	Carbohydrates And Its Derivatives	糖类及其衍生物	糖类及其衍生物	"2438-80-4"	HMDB0000174	C01019		3534000	2917000	2586000	3049000	3717000	3629000	4136000	2898000	2947000	2467000	2357000	2442000	2587000	3270000	8174000	3219000	3977000	4209000	3689000
Com_1113_neg	(+)-Dihydrojasmonic acid	二氢茉莉酸	C12H20O3	212.285	9.596	Phytohormones	Jasmonic acid	植物激素	茉莉酸	"76968-33-7"				5629	3364	5334	6253	3788	3786	6667	4723	4696	3318	2493	4402	5001	6066	5866	6511	5690	6653	3416
Com_1114_neg	Acetoxyacetic acid	乙酰氧基乙酸	C4H6O4	118.027	1.89	Organic Acid And Its Derivatives	Organic Acid And Its Derivatives	有机酸及其衍生物	有机酸及其衍生物	"13831-30-6"				1844	4121	3956	2517	3903	3468	5690	4601	2193	5925	4497	4763	5426	8874	13090	8940	4546	5950	5349
Com_1115_neg	Spiraeoside	绣线菊甙	C21H20O12	464.096	6.59	Flavonoids	Flavones and Flavonols	类黄酮	黄酮和黄酮醇	"20229-56-5"	HMDB0037932		LMPK12112184	23390	29900	37380	27890	21890	37000	41840	31430	50740	47030	49290	43250	30270	41710	34850	37810	24160	27510	20730
Com_1116_neg	Isoquercitrin	异槲皮苷	C21H20O12	464.096	6.59	Flavonoids	Flavones and Flavonols	类黄酮	黄酮和黄酮醇	"21637-25-2"	HMDB0037362	C05623		32840	35520	67990	25480	33580	33380	33650	32820	39450	40080	38650	56570	36250	38250	37780	41950	38880	34360	28450
Com_1117_neg	Tricetin	五羟黄酮	C15H10O7	302.043	4.56	Flavonoids	Flavones and Flavonols	类黄酮	黄酮和黄酮醇	"520-31-0"	HMDB0029620	C10192	LMPK12110847	29610	33400	49370	44160	71000	87770	88480	69060	18400	39070	62510	24430	122800	143700	160000	235000	58810	48490	53260
Com_1118_neg	5-hydroxyhexanoic acid	5-羟基己酸	C6H12O3	132.079	7.21	Organic Acid And Its Derivatives	Organic Acid And Its Derivatives	有机酸及其衍生物	有机酸及其衍生物	"185956-02-9"	HMDB0000525		LMFA01050014	176000	149600	154300	157500	169000	216100	338300	251800	87160	107800	78800	72560	140900	193800	189400	215800	159500	190500	183200
Com_1119_neg	Homoeriodictyol	高圣草酚	C16H14O6	302.279	4.44	Flavonoids	Flavanones	类黄酮	黄烷酮	"446-71-9"	HMDB0253205	C09756	LMPK12140449	17810	9840	10220	10430	29770	20880	38980	28010	1513	13000	13610	9638	15470	13470	14670	17030	11680	12460	11760
Com_1120_neg	8-Gingerol	8-姜酚	C43H32O20	868.702	1.13	Flavonoids	Flavanols	类黄酮	黄烷醇	"30462-35-2"				6277	9916	10960	13020	119400	159000	111000	117000	5688	10410	11230	18410	238800	307200	230900	238100	56590	62600	61410
Com_1121_neg	D-Glucose 1-phosphate	葡萄糖-1-磷酸	C6H13O9P	260.136	0.86	Carbohydrates And Its Derivatives	Carbohydrates And Its Derivatives	糖类及其衍生物	糖类及其衍生物		HMDB0001586	C00103		507700	512600	411100	476700	333600	336600	364400	282400	352700	351800	519300	415600	290200	225200	246900	192600	264300	243700	271700
Com_1122_neg	phosphoribosyl pyrophosphate	磷酸核糖焦磷酸	C5H13O14P3	390.07	0.88	Carbohydrates And Its Derivatives	Carbohydrates And Its Derivatives	糖类及其衍生物	糖类及其衍生物					14170	18860	19767	18830	20990	17160	16090	18430	21210	19710	18514	14960	21930	17490	22680	18835	19290	18140	22060
Com_1123_neg	Succinic anhydride	丁二酸酐	C4H4O3	100.073	0.88	Organic Acid And Its Derivatives	Organic Acid And Its Derivatives	有机酸及其衍生物	有机酸及其衍生物	"108-30-5"	HMDB0032523	C19524		25940000	35770000	34840000	40240000	37190000	37470000	24350000	35080000	22870000	32260000	31390000	27820000	25390000	24080000	23970000	21680000	29670000	29180000	37000000
Com_1124_neg	Cinene	柠檬烯	C10H16	136.23	18.26	Terpenoids	Monoterpenoids	萜类	单萜	"138-86-3"		C06078		399600	417100	408500	409200	425700	422600	421600	406200	398800	389400	394000	386300	407900	420500	416800	395300	410800	437700	436500
Com_1125_neg	Abscisic Acid	脱落酸	C15H20O4	264.32	8.13	Phytohormones	Abscisic acid	植物激素	脱落酸	"21293-29-8"	HMDB0036093	C06082		663700	806900	605000	914700	1897000	2218000	2681000	2276000	790700	864300	872000	752300	1923000	1788000	1856000	2160000	1393000	1379000	1207000
Com_1126_neg	Sapropterin	沙丙蝶呤	C9H15N5O3	241.247	18.284	Organoheterocyclic compounds	Organoheterocyclic compounds	有机杂环化合物	有机杂环化合物	"62989-33-7"	HMDB0259219			3202	5001	4430	5050	4748	5447	4403	4384	5012	4056	4348	3063	4837	5154	3558	5603	4903	4520	3433
Com_1127_neg	3-Methyl-2-Oxobutanoic Acid	2-氧代-3-甲基-丁酸	C5H8O3	116.115	1.05	Organic Acid And Its Derivatives	Organic Acid And Its Derivatives	有机酸及其衍生物	有机酸及其衍生物	"759-05-7"	HMDB0030027	C00141		10550	6449	9940	13410	23520	28300	17970	30180	11680	18820	17440	7396	29900	28230	47000	36000	11750	20630	16390
Com_1128_neg	5-Hydroxymethyluracil	5-羟甲基尿嘧啶	C5H6N2O3	142.113	0.96	Organoheterocyclic compounds	Pyrimidines and pyrimidine derivatives	有机杂环化合物	嘧啶及其衍生物	"4433-40-3"	HMDB0000469	C03088		15290	10480	9281	7352	27660	14700	21450	11360	8733	11310	8048	18950	15380	31950	33980	16680	19980	9812	31240
Com_1129_neg	alpha-Ketoglutaric acid	α-酮戊二酸	C5H6O5	146.098	0.87	Organic Acid And Its Derivatives	Organic Acid And Its Derivatives	有机酸及其衍生物	有机酸及其衍生物	"328-50-7"	HMDB0000208	C00026		156700	139200	128900	168400	248800	245100	316200	211200	133900	134200	125600	128500	124300	90770	118100	125600	266500	164100	137900
Com_1130_neg	Fumaric Acid	延胡索酸	C4H4O4	116.072	1.11	Organic Acid And Its Derivatives	Organic Acid And Its Derivatives	有机酸及其衍生物	有机酸及其衍生物	"110-17-8"	HMDB0000134	C00122		1303000	1127000	844500	1198000	2330000	2272000	2832000	2460000	1592000	1547000	1671000	1668000	2805000	2648000	2350000	2666000	2557000	2527000	2683000
Com_1131_neg	3-O-p-coumaroyl shikimic acid O-hexoside	3-O-对香豆酰莽草酸-O-己糖苷	C22H26O12	482.1	5.92	Alcohols and polyols	Alcohols and polyols	醇类和多元醇类	醇类及其多元醇					10759	12113	15944	13329	28470	32250	27760	8362	5000	14038	5834	11322	44170	58210	46480	24630	11840	15080	13960
Com_1132_neg	3-Hydroxy-3-methyl butyric acid	β-羟基异戊酸	C5H10O3	118.063	0.97	Organic Acid And Its Derivatives	Organic Acid And Its Derivatives	有机酸及其衍生物	有机酸及其衍生物	"625-08-1"				17660	22670	11310	15600	38480	31120	47990	34710	16330	14050	15530	13450	22480	40260	37220	39210	21910	36500	24410
Com_1133_neg	2-Oxoadipic acid	2-氧代己二酸	C6H8O5	160.037	0.72	Organic Acid And Its Derivatives	Organic Acid And Its Derivatives	有机酸及其衍生物	有机酸及其衍生物	"3184-35-8"	HMDB0000225	C00322		78500	87280	101700	89590	90940	109500	111500	88310	70660	127600	107400	111400	91580	107900	108000	119600	101100	97370	100600
Com_1134_neg	2,3-Dihydroxybenzoic acid	2,3-二羟基苯甲酸	C7H6O4	154.027	6.21	Organic Acid And Its Derivatives	Benzoic Acid And Its Derivatives	有机酸及其衍生物	苯甲酸及其衍生物	"303-38-8"	HMDB0000397	C00196		97210	132300	69520	98260	152100	187000	351200	226200	101900	119008	98270	106800	170600	119500	149900	150400	125300	189300	131300
Com_1135_neg	Aminomalonic acid	氨基丙二酸	C3H5NO4	119.022	0.88	Amino Acid And Its Derivatives	Amino Acid And Its Derivatives	氨基酸及其衍生物	氨基酸及其衍生物	"1068-84-4"	HMDB0001147	C00872		412300	205800	317100	163000	427600	402100	675200	474200	341000	68440	103500	162900	270000	497200	678400	396700	274900	258500	269500
Com_1136_neg	13-HpOTrE(r)	13-氢过氧基-十八碳三烯酸	C18H30O4	310	10.93	Lipids	Fatty Acyls	脂质	脂肪酰类	"121107-97-9"				613300	633200	662900	641300	664800	696900	656300	644900	677400	723100	683700	710000	721500	665400	684000	698800	616200	544800	593500
Com_1137_neg	4-Methoxycinnamic acid	4-甲氧基肉桂酸	C10H10O3	178	8.56	Phenolic acids	Cinnamic acids and derivatives	酚酸类	肉桂酸及其衍生物	"830-09-1"	HMDB0002040			4457	2243	3704	4683	4192	5367	6995	3435	1756	3248	4217	3571	5218	4570	4266	2722	2635	2714	3067
Com_1138_neg	2-Aminoethanesulfonic acid	2-氨基乙磺酸	C2H7NO3S	125.015	1.04	Organic Acid And Its Derivatives	Organic Acid And Its Derivatives	有机酸及其衍生物	有机酸及其衍生物	"107-35-7"	HMDB0000251	C00245		11683	11150	8606	14541	30530	28410	30970	23040	5809	9120	16210	12493	21000	20280	27850	25540	23330	12000	22800
Com_1139_neg	N-alpha-Acetyl-L-glutamine	N-乙酰基-L-谷氨酰胺	C7H12N2O4	188.08	7.4	Amino Acid And Its Derivatives	Amino Acid And Its Derivatives	氨基酸及其衍生物	氨基酸及其衍生物	"2490-97-3"	HMDB0006029			1116000	850300	902200	886600	1527000	1208000	1486000	1255000	902100	1035000	874400	634100	1234000	1189000	1234000	1716000	1233000	1195000	1131000
Com_1140_neg	Ferulate	阿魏酸	C10H10O4	194.058	5.34	Phenolic acids	Cinnamic acids and derivatives	酚酸类	肉桂酸及其衍生物	"537-98-4"	HMDB0000954	C01494		75130	55000	57020	66120	210700	333400	360700	220300	40470	90160	67490	97490	213000	243000	256500	320500	187000	184300	153400
Com_1141_neg	S-Methylglutathione	S-甲基谷胱甘肽	C11H19N3O6S	321.1	1.12	Amino Acid And Its Derivatives	Amino Acid And Its Derivatives	氨基酸及其衍生物	氨基酸及其衍生物	"2922-56-7"		C11347		9057	12040	5964	9011	103100	122700	139400	109700	16190	8852	14600	8611	172800	201900	256700	196900	50230	43610	39390
Com_1142_neg	Dl-3,4-Dihydroxymandelic acid	DL-3,4-二羟基扁桃酸	C8H8O5	184.037	2.41	Phenols And Its Derivatives	Phenols And Its Derivatives	酚类及其衍生物	酚类及其衍生物	"775-01-9"				29200	44250	31710	50110	186200	200500	190700	195200	30810	41650	46680	34080	140800	192000	186700	194100	127100	117800	130500
Com_1143_neg	Pyridoxine 5'-phosphate	磷酸吡哆醇	C8H12NO6P	249.04	0.89	Vitamins	Vitamins	维生素	维生素	"447-05-2"	HMDB0001319	C00627		10850	6194	6347	6279	9223	10400	12210	6774	8107	9900	15870	4360	11490	7597	5190	4206	7582	9578	15390
Com_1144_neg	7-O-Methyleriodictyol	7-O-甲基圣草酚	C16H14O6	302.079	8.86	Flavonoids	Flavanones	类黄酮	黄烷酮	"51857-11-5"				33170	22150	20570	21680	26530	30990	31040	28830	31940	14420	29420	18530	72890	58160	74060	42270	22250	31450	27340
Com_1145_neg	ethylmalonate	乙基丙二酸	C5H8O4	132.042	1.82	Lipids	Fatty Acyls	脂质	脂肪酰类	"601-75-2"	HMDB0000622		LMFA01170105	5774	3165	6368	4020	18080	17540	22740	16770	6275	16580	7621	8228	21220	23190	33120	33500	15180	14070	11280
Com_1146_neg	Gibberellin A20	赤霉素A20	C19H24O5	332.162	6.69	Phytohormones	Gibberellins	植物激素	赤霉素	"19143-87-4"	HMDB0303457	C02035	LMPR0104170004	41690	60800	58630	50910	139600	102400	148900	127190	81850	74810	81510	85180	149400	200600	187900	201900	113900	110900	96130
Com_1147_neg	2-(Formylamino)benzoic acid	2-甲酰胺基苯甲酸	C8H7NO3	165.043	5.47	Organic Acid And Its Derivatives	Benzoic Acid And Its Derivatives	有机酸及其衍生物	苯甲酸及其衍生物	"3342-77-6"	HMDB0004089	C05653		42750	58190	44140	33970	48340	69180	108100	111000	13730	8346	38038	14090	69319	75498	107577	82045	50580	37480	27570
Com_1148_neg	Butein	紫铆因	C15H12O5	272.069	0.95	Flavonoids	Chalcones and dihydrochalcones	类黄酮	查尔酮和二氢查尔酮	"487-52-5"		C08578	LMPK12120111	98780	105200	96910	185500	79810	88500	137300	115600	180700	191800	97460	201400	200600	124100	182900	140900	87410	100200	102300
Com_1149_neg	Gibberellin A1	赤霉素A1	C19H24O6	348.39	6.819	Phytohormones	Gibberellins	植物激素	赤霉素	"545-97-1"		C00859	LMPR0104170001	11186	10620	15470	6139	19930	16800	21550	14430	11567	12230	8327	10651	22780	12200	20240	12480	10830	20320	17110
Com_1150_neg	Methyl salicylate-2-O-glucoside	水杨酸甲酯-2-O-葡萄糖苷	C14H18O8	314.1	4.8	Phenolic acids	Phenolic acids	酚酸类	酚酸类	"10019-60-0"	HMDB0033137			12450	23670	24180	32520	57680	55760	69740	65050	21080	19130	17250	17310	79930	82190	85200	79290	34500	23670	40190
Com_1151_neg	13(S)-Hydroxyoctadeca-9Z,11E-dienoic acid	13-羟基十八烷基-9,11-二烯酸	C18H32O3	296.235	12.61	Lipids	Fatty Acyls	脂质	脂肪酰类	"10219-69-9"			LMFA02000035	1246000	1147000	1141000	1656000	1066000	1024000	1447000	1138000	773700	827400	736300	984800	737700	558000	739500	749500	954500	952600	891600
Com_1152_neg	Valproate	丙戊酸	C8H16O2	144.21	5.01	Lipids	Fatty Acyls	脂质	脂肪酰类	"99-66-1"	HMDB0001877	C07185	LMFA01020291	4556	6137	23127	4017	87840	81170	75330	67830	4320	9168	9761	5946	99060	125500	144700	100300	52550	55070	50120
Com_1153_neg	p-Coumaric acid-4-O-glucoside	对香豆酸-4-O-葡萄糖苷	C15H18O8	326.1	5.55	Phenolic acids	Phenolic acids	酚酸类	酚酸类	"117405-48-8"				2190000	3387000	2155000	1938000	2758000	2897000	3592000	4519000	1034000	643200	1348000	645500	251600	426700	246200	287700	1865000	1838000	1548000
Com_1154_neg	6'-O-Feruloyl-D-sucrose	6'-O-阿魏酰-D-蔗糖	C22H30O14	518.5	0.69	Phenolic acids	Phenolic acids	酚酸类	酚酸类	"118230-77-6"				2057000	1931000	2091000	1992000	2189000	2467000	2620000	2515000	1697000	2512000	2337000	2771000	2459000	2881000	2743000	2731000	2477000	2345000	2249000
Com_1155_neg	(-)-Jasmonoyl-L-isoleucine	(-)-茉莉酰-L-异亮氨酸	C18H29NO4	323.21	9.94	Phytohormones	Jasmonic acid	植物激素	茉莉酸	"120330-93-0"	HMDB0303944	C18699		51300	19800	13000	47170	174900	158100	152600	144100	68910	42870	55820	56300	98960	84490	149000	198300	93840	83410	83030
Com_1156_neg	Capsianoside I	辣椒萜苷 I	C32H52O14	660.336	0.98	Terpenoids	Diterpenoids	萜类	二萜	"121924-04-7"	HMDB0002318			937000	1022000	667700	962100	720900	584700	818700	872400	945600	928800	719800	827100	990800	823500	1012000	842700	825600	828100	791900
Com_1157_neg	Tuberonic Acid	Tuberonic Acid	C12H18O4	226.121	0.92	Lipids	Fatty Acyls	脂质	脂肪酰类	"124649-26-9"			LMFA02020007	3166	4058	4633	5595	4307	5700	5918	7699	4098	2725	5094	3198	2611	2711	3637	6245	2133	5517	5394
Com_1158_neg	2,3-Dimethylsuccinic acid	2,3-二甲基丁氨酸	C6H8O4	144.042	4.53	Amino Acid And Its Derivatives	Amino Acid And Its Derivatives	氨基酸及其衍生物	氨基酸及其衍生物	"13545-04-5"	HMDB0245405			20060	26840	22020	22660	86820	108700	108700	88230	25480	40740	39720	34530	91670	133700	115200	113100	65290	73600	64000
Com_1159_neg	Isomaltulose	异麦芽酮糖	C12H22O11	342.116	0.97	Carbohydrates And Its Derivatives	Carbohydrates And Its Derivatives	糖类及其衍生物	糖类及其衍生物	"13718-94-0"		C01742		1598380	1411000	1274000	2263000	36680000	42680000	48170000	37960000	6839503	6279858	7818625	5299973	29570000	28440000	68950000	54780000	17170000	13330000	13250000
Com_1160_neg	Sibiricose A3	西伯利亚远志糖 A3	C19H26O13	462.137	5	Phenolic acids	Phenolic acids	酚酸类	酚酸类	"139726-39-9"				161300	174500	169000	230600	233500	218500	388200	217000	149300	303100	166000	236800	168100	169800	218200	294200	146900	156200	161200
Com_1161_neg	(7S,8S)-DiHODE	7,8-二羟基-9,12-十八碳二烯酸	C18H32O4	312.23	1.3	Lipids	Fatty Acyls	脂质	脂肪酰类	"143288-65-7"				226900	221300	259800	237700	216000	238300	181300	193200	241300	227300	172200	241900	229800	254900	146700	213800	194800	205600	214600
Com_1162_neg	9S-Hydroxy-10E,12Z-octadecadienoic acid	9S-羟基-10E,12Z-十八碳二烯酸	C18H32O3	296.235	12.61	Lipids	Fatty Acyls	脂质	脂肪酰类	"15514-85-9"	HMDB0004670		LMFA02000188	1423000	1378000	1355000	1955000	1262000	1226000	1720000	1359000	928100	997000	894500	1246000	909900	698700	905500	914600	1140000	1105000	1055000
Com_1163_neg	Sieboldin	3-羟基根皮苷	C21H24O11	452.131	5.35	Flavonoids	Chalcones and dihydrochalcones	类黄酮	查尔酮和二氢查尔酮	"18777-73-6"			LMPK12120530	42080	33270	43460	47910	69360	58940	54680	58180	43860	56760	40080	52530	30500	23750	34030	45200	40640	41760	37910
Com_1164_neg	Sorbitol-6-phosphate	山梨糖醇-6-磷酸	C6H15O9P	262.045	0.86	Carbohydrates And Its Derivatives	Carbohydrates And Its Derivatives	糖类及其衍生物	糖类及其衍生物	"20479-58-7"	HMDB0005831	C01096		64870	71570	48520	118500	113800	154600	234100	80140	16180	148200	94200	127700	168600	181100	212900	302600	132500	170100	84760
Com_1165_neg	Lirioresinol A	鹅掌揪树脂醇 A	C22H26O8	418.162	6.96	Phenylpropanoids and polyketides	Lignans	苯丙素和聚酮化合物	木脂素类	"21453-71-4"	HMDB0038928			10250	15180	7319	11880	91750	106400	106900	99480	12170	19802	10070	7120	62790	59640	63900	59920	33890	27000	38860
Com_1166_neg	Octadec-9-en-12-ynoic acid	顺式十八碳-9-烯-12-炔酸	C18H30O2	278.225	11.96	Lipids	Fatty Acyls	脂质	脂肪酰类	"2277-31-8"		C07289	LMFA01030742	254500	251800	255100	249100	277800	264700	264800	263800	272400	274300	275000	271400	270600	251000	262700	283900	243500	242400	226300
Com_1167_neg	1-O-Gentisoyl-D-glucoside	1-O-龙胆酰-D-葡萄糖苷	C13H16O9	316.079	4.56	Phenolic acids	Phenolic acids	酚酸类	酚酸类	"23445-11-6"				304800	179600	390000	254700	263300	284700	357500	214500	127400	234600	141900	204400	217000	193100	356500	418200	197500	192100	184500
Com_1168_neg	(9Z,11E)-Octadecadienoic acid	(9Z,11E)-十八碳二烯酸	C18H32O2	280.24	4.33	Lipids	Fatty Acyls	脂质	脂肪酰类	"2540-56-9"	HMDB0003797	C04056	LMFA01030118	51380	56600	53470	72550	83690	96940	123800	91480	45030	53980	51480	49040	66170	79910	154300	74930	64980	70760	56180
Com_1169_neg	D-Arabinono-1,4-lactone	D-阿拉伯-1,4-内酯	C5H8O5	148.037	1.48	Carbohydrates And Its Derivatives	Carbohydrates And Its Derivatives	糖类及其衍生物	糖类及其衍生物	"2782-09-4"	HMDB0302833	C00652		536100	537800	408500	281600	652600	687200	703000	664900	635500	1039000	890600	969600	569800	797900	569600	677500	735200	803800	708600
Com_1170_neg	9,10,13-Trihydroxyoctadec-11-enoic acid	9,10,13-三羟基-11-十八碳烯酸	C18H34O5	330.241	9.12	Lipids	Fatty Acyls	脂质	脂肪酰类	"29907-57-1"	HMDB0004710		LMFA02000168	6888000	6105000	5783000	9214000	6722000	6575000	8716000	7092000	5208000	4798000	5602000	5251000	4473000	4367000	6870000	5417000	6255000	6128000	5650000
Com_1171_neg	UDP-D-xylose	UDP-D-木糖	C14H22N2O16P2	536.044	0.9	Nucleotide And Its Derivates	Nucleotide And Its Derivates	核苷酸及其衍生物	核苷酸及其衍生物	"3616-06-6"	HMDB0001018	C00190		9268	31400	14160	36160	29340	17830	21240	15200	27750	11720	16240	155900	152200	179500	127700	121700	47710	45740	38290
Com_1172_neg	Koaburaside	3,5-二甲氧基-4-羟基苯酚-1-O-葡萄糖苷	C14H20O9	332.111	4.68	Phenolic acids	Phenolic acids	酚酸类	酚酸类	"41653-73-0"				343700	303300	238600	195900	403800	430600	455200	314000	105008	44920	393300	19340	245600	314100	256000	336700	206000	185000	197400
Com_1174_neg	3-Ureidopropionate	3-脲基丙酸	C4H8N2O3	132.053	0.82	Organic Acid And Its Derivatives	Organic Acid And Its Derivatives	有机酸及其衍生物	有机酸及其衍生物	"462-88-4"	HMDB0000026	C02642		3230000	2274000	2075000	495600	563900	588800	706600	664200	2776000	527900	767900	913400	1157000	1003000	1237000	300400	1597000	658600	1810000
Com_1175_neg	Ayapin	泽兰内酯	C11H8O3	188.041	7.3	Phenylpropanoids and polyketides	Coumarins and derivatives	苯丙素和聚酮化合物	香豆素及其衍生物	"494-56-4"	HMDB0301806	C18078		55200	47530	55250	55230	109200	91190	100400	79870	54490	48570	54420	43870	74480	80250	84550	108600	76930	84070	75870
Com_1176_neg	(2S)-2-Isopropylmalate	(2S)-2-异丙基苹果酸	C7H12O5	176.068	5.52	Organic Acid And Its Derivatives	Organic Acid And Its Derivatives	有机酸及其衍生物	有机酸及其衍生物	"49601-06-1"	HMDB0000402	C02504		166600	76840	45430	106400	148100	158900	205600	107200	29930	23350	16670	31990	318600	651000	564000	711200	195400	175100	163700
Com_1177_neg	D-Galactaric acid	D-半乳糖二酸	C6H10O8	210.038	0.87	Carbohydrates And Its Derivatives	Carbohydrates And Its Derivatives	糖类及其衍生物	糖类及其衍生物	"526-99-8"	HMDB0000639	C00879		1767000	1159000	607300	1302000	2576000	2745000	2523000	2293000	908100	724700	1017000	788400	810000	1549000	1480000	1968000	2014000	2204000	1986000
Com_1178_neg	2-O-Caffeoylmalic acid	2-O-咖啡酰苹果酸	C13H12O8	296.23	0.69	Phenolic acids	Phenolic acids	酚酸类	酚酸类	"53755-04-7"				120600	133300	142600	152000	179600	189200	251000	189400	169000	214800	193400	199100	200700	203500	234700	204000	169400	170100	168000
Com_1179_neg	Eucommiol	杜仲醇	C9H16O4	188.105	7.31	Terpenoids	Monoterpenoids	萜类	单萜	"55930-44-4"		C17878		308700	229000	263200	223300	401800	351500	357200	343300	215700	213000	222400	163800	315300	315200	290900	460500	303700	336800	312600
Com_1180_neg	Eicosadienoic acid	二十碳二烯酸	C20H36O2	308.272	6.32	Lipids	Fatty Acyls	脂质	脂肪酰类	"5598-38-9"	HMDB0005060	C16525	LMFA01031043	2172000	1743000	1297000	2135000	2076000	2070000	2172000	2226000	2402000	1533000	1506000	1510000	1458000	1770000	1199000	2532000	1792000	1533000	1522000
Com_1181_neg	2-Hydroxycinnamate	2-羟基肉桂酸	C9H8O3	164.047	6.48	Phenolic acids	Cinnamic acids and derivatives	酚酸类	肉桂酸及其衍生物	"583-17-5"	HMDB0002641	C01772		401200	489000	309700	499700	389400	428600	643500	621600	108200	55400	104100	57050	113100	117100	143400	55150	354800	219000	292900
Com_1182_neg	3-(2-Naphthyl)-L-alanine	3-(2-萘基)-L-丙氨酸	C13H13NO2	215.095	6.07	Amino Acid And Its Derivatives	Amino Acid And Its Derivatives	氨基酸及其衍生物	氨基酸及其衍生物	"58438-03-2"				203200	250400	211000	251700	260400	205100	243600	207100	190100	259500	258900	245200	244600	208300	272700	222700	226400	203400	206100
Com_1183_neg	1-O-Galloyl-D-glucose	1-O-没食子酰-D-葡萄糖	C13H16O10	332.074	4.68	Phenylpropanoids and polyketides	Tannins	苯丙素和聚酮化合物	鞣质	"58511-73-2"				157100	141800	109100	98610	188400	197600	185200	145800	30350	53250	157700	35000	112100	143400	147000	154500	98690	85530	82040
Com_1184_neg	Dimethylmalonic acid	二甲基丙二酸	C5H8O4	132.042	0.67	Organic Acid And Its Derivatives	Organic Acid And Its Derivatives	有机酸及其衍生物	有机酸及其衍生物	"595-46-0"	HMDB0002001		LMFA01170103	4883000	5740000	5605000	5703000	7431000	7816000	9096000	6826000	5814000	7541000	8489000	7120000	7684000	7936000	7930000	7850000	8057000	8083000	7539000
Com_1185_neg	2,2-Dimethylsuccinic acid	2,2-二甲基琥珀酸	C6H10O4	146.058	0.84	Organic Acid And Its Derivatives	Organic Acid And Its Derivatives	有机酸及其衍生物	有机酸及其衍生物	"597-43-3"	HMDB0002074			766800	808900	675300	275700	214700	212900	533100	206400	955100	188100	213800	427300	477200	534100	499000	413100	320900	253000	435300
Com_1186_neg	L-threo-3-Methylaspartate	L-苏式-3-甲基天冬氨酸	C5H9NO4	147.053	0.87	Amino Acid And Its Derivatives	Amino Acid And Its Derivatives	氨基酸及其衍生物	氨基酸及其衍生物	"6061-13-8"		C03618		801900	570800	1252000	933700	2847000	1965000	6120000	3216000	869800	473800	249300	516500	1305000	2449000	1868000	1841000	1576000	1425000	1638000
Com_1187_neg	L-Citramalic acid	L-柠苹酸	C5H8O5	148.037	1.46	Organic Acid And Its Derivatives	Organic Acid And Its Derivatives	有机酸及其衍生物	有机酸及其衍生物	"6236-09-5"		C02614		1452000	1414000	1105000	1854000	533500	634900	814100	649700	2076000	2523000	2337000	2579000	794100	247100	1029810	257200	1474000	1817000	1573000
Com_1188_neg	12(13)-EpOME	12,13-环氧-9-十八碳烯酸	C18H32O3	296.235	12.61	Lipids	Fatty Acyls	脂质	脂肪酰类	"6799-85-5"	HMDB0004702	C14826	LMFA02000038	1455000	1333000	1354000	1907000	1267000	1206000	1706000	1315000	908000	965800	854500	1220000	883200	670700	912800	903700	1119000	1080000	1032000
Com_1189_neg	2,6-Dimethyl-7-octene-2,3,6-triol	2,6-二甲基-7-辛烯-2,3,6-三醇	C10H20O3	188.141	7.31	Alcohols and polyols	Alcohols and polyols	醇类和多元醇类	醇类及其多元醇	"73815-21-1"	HMDB0038186		LMFA05000610	246800	225900	234900	182700	354200	286800	328100	295200	214000	219600	222100	182200	280300	283500	289000	365700	259600	262600	262600
Com_1191_neg	N-Acetyl-L-Tryptophan	N-乙酰-L-色氨酸	C13H14N2O3	246.1	6.72	Amino Acid And Its Derivatives	Amino Acid And Its Derivatives	氨基酸及其衍生物	氨基酸及其衍生物	"1218-34-4"	HMDB0013713			2148000	1981000	2101000	2628000	16670000	25230000	22560000	21280000	229725	272537	261466	193852	40040000	66020000	49400000	41070000	18010000	18430000	17750000
Com_1192_neg	D-2-Hydroxyisocaproate	(R)-2-羟基-4-甲基戊酸	C6H12O3	132.079	7.12	Lipids	Fatty Acyls	脂质	脂肪酰类	"20312-37-2"	HMDB0000624	C03264	LMFA01050402	200300	185900	177400	175300	220100	259700	366400	286700	108500	102900	74680	88670	164400	220000	252100	267500	209900	225300	210000
Com_1193_neg	10-Heptadecenoic Acid	10-十七碳烯酸	C17H32O2	268.24	16.61	Lipids	Fatty Acyls	脂质	脂肪酰类	"29743-97-3"	HMDB0060038		LMFA01030283	60530	31730	25770	26310	35620	68650	57730	30560	43430	43290	70830	40030	23710	29570	13760	63260	71690	48800	42710
Com_1194_neg	2-Caffeoyl-L-tartaric acid	2-咖啡酰-L-酒石酸	C13H12O9	312.048	6.46	Phenolic acids	Phenolic acids	酚酸类	酚酸类	"67879-58-7"				68110	96920	72570	73530	60950	67760	62180	53740	96870	96740	113600	130600	50490	45140	44990	53570	62800	67870	52410
Com_1195_neg	Ricinoleic acid	蓖麻油酸	C18H34O3	298.461	12.93	Lipids	Fatty Acyls	脂质	脂肪酰类	"141-22-0"	HMDB0034297	C08365	LMFA02000184	24410	27260	23980	24550	22040	24300	19830	19580	21760	24840	25880	26530	19930	18860	16650	22690	23450	22140	22210
Com_1196_neg	12-Hydroxystearic acid	12-羟基硬脂酸	C18H36O3	300.48	13.5	Lipids	Fatty Acyls	脂质	脂肪酰类	"106-14-9"	HMDB0061706		LMFA02000130	37260	39640	34760	33890	45740	47430	36790	47280	41610	51640	40180	46030	49440	51300	40150	53410	34600	34630	36520
Com_1197_neg	3,4-Dihydroxybutyrate	(S)-3,4-二羟基丁酸	C4H8O4	120.1	0.96	Lipids	Fatty Acyls	脂质	脂肪酰类	"51267-44-8"	HMDB0000337		LMFA01050378	8691	10800	15702	10150	15910	20198	33490	12560	10256	11440	3988	12570	17960	26920	30830	28000	7489	22080	11560
Com_1198_neg	3-Hydroxylaurate	3-羟基十二烷酸	C12H24O3	216.321	11.28	Lipids	Fatty Acyls	脂质	脂肪酰类	"1883-13-2"	HMDB0000387		LMFA01050037	17880	18130	22170	17950	21940	19300	24090	25280	19710	18080	20820	24470	26910	25470	26340	27880	23160	17690	15720
Com_1199_neg	2-hydroxyoctanoic acid	2-羟基辛酸	C8H16O3	160.211	8.56	Lipids	Fatty Acyls	脂质	脂肪酰类	"617-73-2"	HMDB0000711		LMFA01050020	18760	18850	12520	16870	5674	16900	12730	14120	15210	8647	17120	14590	17130	16800	11440	14340	17680	9576	14110
Com_1201_neg	Myristelaidic acid	十四碳烯酸(反-9)/反式肉豆蔻烯酸	C14H26O2	226.36	13.78	Lipids	Fatty Acyls	脂质	脂肪酰类	"50286-30-1"	HMDB0062248		LMFA01030250	157100	79740	114000	105300	124100	181400	134500	165800	64380	185600	155700	170900	161900	202600	95090	87040	145200	106100	191500
Com_1202_neg	Heneicosanoic acid	二十一烷酸	C21H42O2	326.557	13.91	Lipids	Fatty Acyls	脂质	脂肪酰类	"2363-71-5"	HMDB0002345		LMFA01010021	1018000	1105000	1037000	1190000	1010000	1009000	961500	985200	1124000	924500	1155000	1050000	1065000	972000	1022000	1004000	1014000	1038000	959900
Com_1203_neg	D-2-Hydroxyglutaric acid	2-羟基戊二酸	C5H8O5	148.11	1.58	Organic Acid And Its Derivatives	Organic Acid And Its Derivatives	有机酸及其衍生物	有机酸及其衍生物	"13095-47-1"	HMDB0000606	C01087		659200	689700	656200	924600	5364000	5813000	6024000	5371000	618800	790000	788400	881200	5468000	8193000	9775000	8248000	2438000	2620000	2431000
Com_1204_neg	Glyoxylic acid	乙醛酸	C2H2O3	74.0355	0.91	Organic Acid And Its Derivatives	Organic Acid And Its Derivatives	有机酸及其衍生物	有机酸及其衍生物	"298-12-4"	HMDB0000119	C00048		794300	604100	565100	674700	1101000	1086000	1394000	1171000	893800	770200	833700	804300	1024000	1102000	1052000	1051000	1252000	1197000	1114000
Com_1205_neg	meso-Tartaric acid	内消旋酒石酸	C4H6O6	150.086	0.95	Carbohydrates And Its Derivatives	Carbohydrates And Its Derivatives	糖类及其衍生物	糖类及其衍生物	"147-73-9"	HMDB0059916	C00552		95610	103800	134400	99530	250400	246300	273900	236200	74750	115100	109400	126500	337600	316500	340500	308100	193800	164200	204300
Com_1206_neg	p-Cresol glucuronide	对甲酚葡糖苷酸	C13H16O7	284.262	6.43	Carbohydrates And Its Derivatives	Carbohydrates And Its Derivatives	糖类及其衍生物	糖类及其衍生物	"17680-99-8"	HMDB0011686			22690	38890	16360	29650	18160	74380	31520	31250	48830	36420	23450	15830	32503	23340	17540	25940	27480	34370	25050
Com_1207_neg	4-Thiouridine	4-硫代尿苷	C9H12N2O5S	260.26	4.22	Nucleotide And Its Derivates	Nucleotide And Its Derivates	核苷酸及其衍生物	核苷酸及其衍生物	"13957-31-8"	HMDB0246588			7669	3902	3138	8405	12470	13010	12420	12290	5092	5436	4947	3731	11140	9770	18270	11380	7603	10360	8357
Com_1208_neg	N-Acetylcitrulline	N-alpha-乙酰基-L-瓜氨酸	C8H15N3O4	217.222	1.84	Amino Acid And Its Derivatives	Amino Acid And Its Derivatives	氨基酸及其衍生物	氨基酸及其衍生物	"33965-42-3"	HMDB0000856	C15532		44670	53730	60160	73150	121800	114300	96120	113200	78960	103600	109200	130000	112100	99910	106056	89690	65880	61770	36110
Com_1209_neg	Guanidinosuccinate	胍基琥珀酸	C5H9N3O4	175.143	0.92	Amino Acid And Its Derivatives	Amino Acid And Its Derivatives	氨基酸及其衍生物	氨基酸及其衍生物	"6133-30-8"	HMDB0003157	C03139		55980	41910	40180	34120	14740	18530	17270	24540	68210	34100	32140	49950	22660	18280	16710	16000	26130	22000	27400
Com_1210_neg	N-Formylglycine	N-甲酰甘氨酸	C3H5NO3	103.077	1.01	Amino Acid And Its Derivatives	Amino Acid And Its Derivatives	氨基酸及其衍生物	氨基酸及其衍生物	"2491-15-8"	HMDB0255145			50980	42860	34190	45560	47820	57300	67840	44120	50360	35650	48560	39600	41930	44360	48200	42890	53160	51240	44730
Com_1211_neg	N-Acetyltaurine	N-乙酰基牛磺酸	C4H9NO4S	167.18	1.06	Amino Acid And Its Derivatives	Amino Acid And Its Derivatives	氨基酸及其衍生物	氨基酸及其衍生物	"19213-70-8"	HMDB0240253			5800	8262	9565	5169	24320	23180	27240	40960	4271	4451	3504	5219	25280	37500	18360	35170	20070	19980	29190
Com_1213_neg	2-Keto-L-gulonate	2-酮基-L-古洛糖酸	C6H10O7	194.14	0.9	Carbohydrates And Its Derivatives	Carbohydrates And Its Derivatives	糖类及其衍生物	糖类及其衍生物	"526-98-7"		C15673		1010000	574100	330800	653600	1844000	1005000	4952000	957100	2769000	2350000	2144000	2429000	3471000	6548000	5090000	5342000	1903000	1894000	1864000
Com_1214_neg	3,4-Dihydroxymandelaldehyde	3,4-二羟基扁桃醛	C8H8O4	168.15	4.39	Benzene and substituted derivatives	Benzene and substituted derivatives	苯及其取代衍生物	苯及其取代衍生物	"13023-73-9"	HMDB0006242	C05577		181100	126300	120500	208100	306100	315500	388400	283400	96450	137900	161000	135000	221500	178900	191400	185700	153300	196800	164900
Com_1215_neg	L-lyxose	L-来苏糖	C5H10O5	150.13	0.88	Carbohydrates And Its Derivatives	Carbohydrates And Its Derivatives	糖类及其衍生物	糖类及其衍生物	"1949-78-6"		C01508		2043000	3339000	4139000	3347000	9959000	9280000	10160000	9127000	4852000	4712000	3722000	4666000	11170000	13040000	12360000	11080000	7981000	6696000	8495000
Com_1216_neg	L-Galactono-1,4-lactone	L-半乳内酯-1,4-内酯	C6H10O6	178.14	0.95	Organoheterocyclic compounds	Lactones	有机杂环化合物	内酯	"1668-08-2"	HMDB0304401	C01115		49560	37670	38230	51140	84000	58490	151500	92860	45460	31890	42510	30690	51760	90580	63400	67070	57520	61060	70730
Com_1217_neg	2'-O-Methyluridine	2-甲氧基尿苷	C10H14N2O6	258.23	4.07	Nucleotide And Its Derivates	Nucleotide And Its Derivates	核苷酸及其衍生物	核苷酸及其衍生物	"2140-76-3"	HMDB0240328			61790	39280	36990	48080	39720	42740	55150	51560	54680	53760	53650	33870	29450	36030	59330	36010	37700	39360	38010
Com_1218_neg	Bilobalide	白果内酯	C15H18O8	326.3	7.13	Terpenoids	Diterpenoids	萜类	二萜	"33570-04-6"	HMDB0036735	C07605		231400	312200	180300	225100	196700	208100	340800	373900	142620	190100	186930	170235	189577	196930	146900	207710	162400	115300	93150
